# Supplementary material for: Bisdemethoxycurcumin (BDC)-Loaded H-Ferritin-Nanocages Mediate the Regulation of Inflammation in Alzheimer’s Disease Patients
Source: Int J Mol Sci. 2022 Aug 17;23(16):9237. doi: 10.3390/ijms23169237 (PMC9409287; doi:10.3390/ijms23169237)
Supplement: Supplementary file 1 [file ijms-23-09237-s001.zip]

Archive with 2 entries (2 files):
- BDC Ferritin Suppl Info v2.pdf
- tables supplementary.xlsx
