# Supplementary material for: Bisdemethoxycurcumin (BDC)-Loaded H-Ferritin-Nanocages Mediate the Regulation of Inflammation in Alzheimer’s Disease Patients
Source: Int J Mol Sci. 2022 Aug 17;23(16):9237. doi: 10.3390/ijms23169237 (PMC9409287; doi:10.3390/ijms23169237)
Supplement: Supplementary file 1 [file ijms-23-09237-s001.zip › tables supplementary.xlsx]

## Sheet: S1 signif_de_AD_NT_VS_CTR_NT
Differentially expressed genes in AD respect to healthy controls. Gene name and measured log2FC are reported for each transcript. Only transcripts with with |log2(disease sample/healthy control)|≥1 and a FDR ≤ 0.1 are shown.	gene_name	baseMean	log2FoldChange	lfcSE	stat	pvalue	padj	gene_biotype
ENSG00000184661	CDCA2	5.16195	-5.4017	1.50374	-3.59217	0.000327933	0.0200297	protein_coding	validated by RT PCR
ENSG00000110436	SLC1A2	34.4916	-5.34235	0.986706	-5.41433	6.15186e-08	0.000122923	protein_coding
ENSG00000163735	CXCL5	2318.72	-5.28043	1.44744	-3.64811	0.000264175	0.0175953	protein_coding
ENSG00000172236	TPSAB1	8.96492	-5.10912	1.44779	-3.5289	0.000417287	0.0224234	protein_coding
ENSG00000144362	PHOSPHO2	5.12865	-5.07797	1.42355	-3.56712	0.000360919	0.0209468	protein_coding
ENSG00000233225	AC004987.9	3.72786	-5.01072	1.81689	-2.75786	0.00581815	0.0936461	processed_pseudogene
ENSG00000153162	BMP6	10.822	-4.81852	1.35259	-3.56243	0.000367432	0.0210663	protein_coding
ENSG00000250722	SELENOP	6.05534	-4.38678	1.43287	-3.06154	0.00220199	0.0573541	protein_coding
ENSG00000250771	RP11-153M7.3	23.3375	-4.38632	0.874841	-5.01385	5.33506e-07	0.000433269	transcribed_unprocessed_pseudogene
ENSG00000276462	BX255923.3	11.3607	-4.35556	1.13859	-3.82541	0.000130553	0.0112092	lincRNA
ENSG00000261188	CTA-445C9.14	5.17173	-4.23503	1.0782	-3.92788	8.56979e-05	0.00915005	antisense
ENSG00000230916	MTCO1P53	6.31395	-4.23327	1.42077	-2.97957	0.00288658	0.0669561	processed_pseudogene
ENSG00000225300	RP11-1086F11.1	7.32849	-4.18103	1.40106	-2.98419	0.00284329	0.0667268	sense_intronic
ENSG00000199568	RNU5A-1	78.7815	-4.17545	0.522516	-7.99106	1.33782e-15	1.87122e-11	snRNA
ENSG00000227097	RPS28P7	4.60196	-4.148	1.27506	-3.25318	0.00114122	0.0395104	processed_pseudogene
ENSG00000165507	C10orf10	5.96395	-4.12174	1.48992	-2.76642	0.00566751	0.0917494	protein_coding
ENSG00000125954	CHURC1-FNTB	5.90577	-4.0788	1.38114	-2.95321	0.0031449	0.0698218	protein_coding
ENSG00000223609	HBD	8.18134	-4.07484	1.24269	-3.27904	0.00104161	0.0377434	protein_coding
ENSG00000230562	FAM133DP	4.86209	-3.92391	1.25155	-3.13525	0.00171708	0.0500862	processed_pseudogene
ENSG00000144290	SLC4A10	6.48034	-3.90556	1.09633	-3.56239	0.000367497	0.0210663	protein_coding
ENSG00000205918	PDPK2P	10.2232	-3.88713	0.896047	-4.33809	1.43726e-05	0.00346603	transcribed_unprocessed_pseudogene
ENSG00000158488	CD1E	3.78323	-3.76621	1.2833	-2.93478	0.00333787	0.0720387	protein_coding
ENSG00000250506	CDK3	6.06085	-3.68743	1.27706	-2.88742	0.00388409	0.0765178	protein_coding	validated by RT PCR
ENSG00000179348	GATA2	11.8894	-3.67806	0.859491	-4.27934	1.87446e-05	0.00395936	protein_coding
ENSG00000200156	RNU5B-1	56.0297	-3.63356	0.792141	-4.58701	4.4963e-06	0.00161256	snRNA
ENSG00000166025	AMOTL1	5.81571	-3.61734	1.13583	-3.18475	0.00144882	0.0459514	protein_coding
ENSG00000273983	HIST1H3G	6.23848	-3.57855	1.06533	-3.35912	0.000781919	0.0320724	protein_coding
ENSG00000100024	UPB1	5.35285	-3.56112	1.26189	-2.82206	0.00477164	0.0838356	protein_coding
ENSG00000177732	SOX12	10.2026	-3.55734	1.02632	-3.46611	0.000528041	0.0252072	protein_coding
ENSG00000277130	RP11-530C5.4	7.22441	-3.49056	1.07091	-3.25942	0.00111641	0.0392541	sense_intronic
ENSG00000160191	PDE9A	8.77269	-3.48256	1.02913	-3.38398	0.000714435	0.0308877	protein_coding
ENSG00000177076	ACER2	5.431	-3.47384	1.1533	-3.01209	0.00259457	0.0630039	protein_coding
ENSG00000238622	SNORD97	37.7229	-3.42662	0.662561	-5.17178	2.31877e-07	0.000294842	snoRNA
ENSG00000229056	AC020571.3	4.92218	-3.42473	1.13364	-3.02101	0.00251937	0.0620468	antisense
ENSG00000127249	ATP13A4	5.43124	-3.36573	1.17512	-2.86416	0.00418112	0.0791359	protein_coding
ENSG00000170312	CDK1	7.4483	-3.29905	0.881871	-3.74097	0.000183312	0.0142696	protein_coding
ENSG00000079435	LIPE	8.84169	-3.28618	0.971701	-3.38188	0.000719911	0.0308877	protein_coding
ENSG00000157404	KIT	12.0492	-3.22028	0.867326	-3.71288	0.000204916	0.0153271	protein_coding
ENSG00000213178	RP11-641D5.1	35.22	-3.21628	0.658497	-4.88427	1.03811e-06	0.000631309	processed_pseudogene
ENSG00000140284	SLC27A2	8.91302	-3.20747	1.03743	-3.09175	0.00198981	0.0543583	protein_coding
ENSG00000211793	TRAV9-2	7.32653	-3.17279	1.03283	-3.07194	0.00212671	0.056552	TR_V_gene
ENSG00000018869	ZNF582	16.971	-3.10812	0.669637	-4.6415	3.45888e-06	0.00138227	protein_coding
ENSG00000117322	CR2	5.32351	-3.07983	1.1184	-2.75378	0.00589109	0.0943856	protein_coding
ENSG00000274425	AC114271.2	4.73495	-3.0534	1.08529	-2.81345	0.00490124	0.0849487	antisense
ENSG00000069188	SDK2	7.84586	-3.04096	1.03378	-2.94158	0.00326545	0.0711831	protein_coding
ENSG00000211788	TRAV13-1	16.0597	-3.00633	0.957037	-3.14129	0.00168206	0.0497032	TR_V_gene
ENSG00000251441	RTEL1P1	8.09525	-3.00286	1.06327	-2.82416	0.00474049	0.0837188	processed_pseudogene
ENSG00000197134	ZNF257	21.5762	-2.97582	0.832199	-3.57585	0.000349087	0.0205154	protein_coding
ENSG00000074410	CA12	51.3101	-2.97456	0.848285	-3.50655	0.000453949	0.0230681	protein_coding
ENSG00000172403	SYNPO2	9.44944	-2.87915	0.970041	-2.96808	0.00299671	0.068249	protein_coding
ENSG00000001460	STPG1	6.63637	-2.87466	0.969138	-2.9662	0.00301501	0.0684594	protein_coding
ENSG00000251661	RP11-326C3.11	12.4794	-2.79569	0.765623	-3.65153	0.000260687	0.0175299	antisense
ENSG00000000971	CFH	20.749	-2.77252	0.698012	-3.97203	7.1263e-05	0.0083063	protein_coding
ENSG00000135414	GDF11	21.7747	-2.77148	0.817431	-3.39048	0.000697709	0.0304014	protein_coding
ENSG00000146670	CDCA5	5.79664	-2.76376	0.892754	-3.09577	0.00196305	0.0539512	protein_coding
ENSG00000102970	CCL17	15.3719	-2.74105	0.75304	-3.63998	0.000272656	0.0179044	protein_coding
ENSG00000162437	RAVER2	7.51412	-2.70941	0.921361	-2.94066	0.00327513	0.0711831	protein_coding
ENSG00000256664	RP11-611O2.3	26.6612	-2.68828	0.678383	-3.96277	7.40847e-05	0.00849363	processed_pseudogene
ENSG00000278463	HIST1H2AB	5.52037	-2.68426	0.893721	-3.00346	0.00266926	0.0641495	protein_coding
ENSG00000123612	ACVR1C	19.33	-2.66864	0.667412	-3.99848	6.37499e-05	0.00782167	protein_coding
ENSG00000233864	TTTY15	42.4468	-2.66489	0.681292	-3.91152	9.17167e-05	0.00955364	lincRNA
ENSG00000257704	INAFM1	6.58395	-2.63098	0.94857	-2.77363	0.0055435	0.0906865	protein_coding
ENSG00000072163	LIMS2	9.43511	-2.61288	0.898365	-2.90848	0.00363194	0.0746163	protein_coding
ENSG00000106089	STX1A	14.9754	-2.58783	0.782451	-3.30734	0.000941858	0.0362669	protein_coding
ENSG00000131747	TOP2A	19.9612	-2.54033	0.825475	-3.07741	0.00208805	0.0557358	protein_coding
ENSG00000164400	CSF2	15.571	-2.51604	0.877609	-2.86693	0.00414478	0.0790882	protein_coding
ENSG00000141696	P3H4	5.40496	-2.47942	0.854622	-2.90118	0.00371754	0.0751479	protein_coding
ENSG00000104341	LAPTM4B	16.6765	-2.46922	0.683911	-3.61044	0.000305678	0.0191727	protein_coding
ENSG00000198865	CCDC152	8.24223	-2.45046	0.88514	-2.76845	0.00563239	0.0914097	protein_coding
ENSG00000109906	ZBTB16	24.7191	-2.43739	0.637182	-3.82527	0.000130628	0.0112092	protein_coding
ENSG00000267787	RP11-35G9.5	11.7411	-2.4191	0.871235	-2.77664	0.00549248	0.0902287	antisense
ENSG00000139714	MORN3	13.189	-2.39666	0.708333	-3.38351	0.000715647	0.0308877	protein_coding
ENSG00000182885	ADGRG3	13.5904	-2.39284	0.828585	-2.88787	0.00387864	0.0765178	protein_coding
ENSG00000206172	HBA1	13.3433	-2.37801	0.868601	-2.73774	0.00618624	0.0954745	protein_coding
ENSG00000276141	WHAMMP3	36.9788	-2.37524	0.52914	-4.48887	7.16009e-06	0.00227609	transcribed_unprocessed_pseudogene
ENSG00000081985	IL12RB2	17.4189	-2.36345	0.645349	-3.66228	0.000249979	0.0172621	protein_coding
ENSG00000163599	CTLA4	23.6376	-2.35727	0.793569	-2.97046	0.00297352	0.0678477	protein_coding
ENSG00000159674	SPON2	21.828	-2.34331	0.782274	-2.99551	0.00273982	0.0650993	protein_coding
ENSG00000135318	NT5E	16.5245	-2.34191	0.790338	-2.96317	0.00304488	0.0685714	protein_coding
ENSG00000244720	RP11-402J7.2	18.0129	-2.32399	0.689777	-3.3692	0.000753874	0.0313604	processed_pseudogene
ENSG00000179841	AKAP5	26.4437	-2.31642	0.648777	-3.57045	0.000356373	0.0207691	protein_coding
ENSG00000135205	CCDC146	30.052	-2.29288	0.70246	-3.26407	0.00109824	0.0391864	protein_coding
ENSG00000146281	PM20D2	36.2122	-2.21566	0.541664	-4.09047	4.30502e-05	0.00640317	protein_coding
ENSG00000186265	BTLA	23.5033	-2.18594	0.472493	-4.62639	3.72091e-06	0.0014066	protein_coding
ENSG00000205663	RP11-706O15.5	26.6187	-2.18358	0.738618	-2.95631	0.00311343	0.0694538	lincRNA
ENSG00000166147	FBN1	30.495	-2.16121	0.712963	-3.03131	0.00243499	0.0610361	protein_coding
ENSG00000159166	LAD1	24.3618	-2.14425	0.669994	-3.2004	0.00137237	0.044331	protein_coding
ENSG00000054392	HHAT	13.1009	-2.14266	0.768648	-2.78757	0.00531056	0.088932	protein_coding
ENSG00000211695	TRGV9	9.63304	-2.13677	0.759091	-2.8149	0.0048792	0.0848162	TR_V_gene
ENSG00000078081	LAMP3	110.486	-2.12366	0.516487	-4.11174	3.92689e-05	0.00635626	protein_coding
ENSG00000133818	RRAS2	33.8947	-2.0912	0.531084	-3.9376	8.22991e-05	0.00885475	protein_coding
ENSG00000264538	SUZ12P1	30.1604	-2.08639	0.572935	-3.64159	0.000270964	0.0178772	transcribed_unprocessed_pseudogene
ENSG00000171476	HOPX	27.3594	-2.07644	0.62857	-3.30344	0.000955068	0.0365987	protein_coding
ENSG00000148950	IMMP1L	9.58666	-2.07532	0.696379	-2.98016	0.00288096	0.066937	protein_coding
ENSG00000136866	ZFP37	11.7167	-2.07476	0.735235	-2.8219	0.00477403	0.0838356	protein_coding
ENSG00000261324	RP11-174G6.5	27.0013	-2.0502	0.634957	-3.22888	0.00124274	0.0413697	sense_overlapping
ENSG00000101187	SLCO4A1	22.7562	-2.03693	0.70892	-2.87328	0.00406228	0.0778602	protein_coding
ENSG00000170629	DPY19L2P2	16.0153	-2.03441	0.726966	-2.7985	0.00513407	0.087895	transcribed_unprocessed_pseudogene
ENSG00000122641	INHBA	122.373	-2.01057	0.62592	-3.21219	0.00131729	0.0430489	protein_coding
ENSG00000169679	BUB1	15.1593	-2.00618	0.66576	-3.01337	0.00258368	0.0629581	protein_coding
ENSG00000185885	IFITM1	433.446	-2.00591	0.607881	-3.29984	0.000967385	0.0368687	protein_coding
ENSG00000147576	ADHFE1	13.4592	-2.00152	0.687754	-2.91022	0.00361171	0.0746163	protein_coding
ENSG00000259877	RP11-46C24.7	11.0595	-1.99457	0.715602	-2.78727	0.00531545	0.088932	antisense
ENSG00000115607	IL18RAP	75.0412	-1.99439	0.452049	-4.41188	1.02479e-05	0.00286611	protein_coding
ENSG00000185386	MAPK11	12.7347	-1.98099	0.672152	-2.94724	0.00320629	0.0706243	protein_coding
ENSG00000117090	SLAMF1	47.8549	-1.97599	0.499287	-3.95761	7.5703e-05	0.00853918	protein_coding
ENSG00000122025	FLT3	16.9878	-1.96881	0.717753	-2.74302	0.00608762	0.0952929	protein_coding
ENSG00000261167	RP11-517B11.7	16.7098	-1.96612	0.676052	-2.90824	0.00363472	0.0746163	sense_overlapping
ENSG00000188191	PRKAR1B	15.531	-1.9577	0.66857	-2.92819	0.00340942	0.0724736	protein_coding
ENSG00000151208	DLG5	31.7488	-1.95545	0.623807	-3.1347	0.00172029	0.0500862	protein_coding
ENSG00000075618	FSCN1	107.108	-1.94225	0.387215	-5.01594	5.27751e-07	0.000433269	protein_coding
ENSG00000166503	RP11-382A20.3	55.3233	-1.9306	0.413181	-4.67253	2.97509e-06	0.00126099	protein_coding
ENSG00000105193	RPS16	96.4924	-1.92821	0.366591	-5.25986	1.44167e-07	0.000224052	protein_coding
ENSG00000102962	CCL22	305.546	-1.90753	0.532523	-3.58207	0.000340888	0.0203857	protein_coding
ENSG00000274020	LINC01138	46.8389	-1.89652	0.543178	-3.49153	0.00048026	0.0234874	lincRNA
ENSG00000017483	SLC38A5	29.998	-1.89014	0.565437	-3.34279	0.000829403	0.0333358	protein_coding
ENSG00000278963	RP11-294J22.7	18.3463	-1.89	0.584524	-3.2334	0.00122325	0.0410993	TEC
ENSG00000196653	ZNF502	17.9761	-1.86278	0.654594	-2.8457	0.00443144	0.0814088	protein_coding
ENSG00000279088	RP11-574K11.24	23.9393	-1.86116	0.535215	-3.47741	0.000506277	0.0244183	TEC
ENSG00000259820	AC083843.1	35.8671	-1.82797	0.601558	-3.03873	0.00237581	0.0598746	lincRNA
ENSG00000212443	SNORA53	192.185	-1.81643	0.355013	-5.1165	3.11257e-07	0.000339293	snoRNA
ENSG00000144218	AFF3	41.2597	-1.8113	0.488098	-3.71093	0.000206497	0.0153631	protein_coding
ENSG00000277203	F8A1	25.9572	-1.80937	0.645888	-2.80136	0.00508873	0.0872255	protein_coding
ENSG00000178852	EFCAB13	29.6346	-1.79763	0.559072	-3.21538	0.00130273	0.0426727	protein_coding
ENSG00000226979	LTA	24.515	-1.78473	0.568322	-3.14036	0.00168743	0.0497032	protein_coding
ENSG00000215475	SIAH3	19.6272	-1.77758	0.641472	-2.7711	0.0055867	0.0910048	protein_coding
ENSG00000197121	PGAP1	87.2332	-1.77438	0.574298	-3.08965	0.00200391	0.0546368	protein_coding
ENSG00000110060	PUS3	27.0517	-1.76193	0.534291	-3.2977	0.000974786	0.0369877	protein_coding
ENSG00000134824	FADS2	20.5494	-1.75502	0.542482	-3.23517	0.00121572	0.0410732	protein_coding
ENSG00000138642	HERC6	125.148	-1.75338	0.506293	-3.46317	0.000533857	0.0253923	protein_coding
ENSG00000169519	METTL15	29.8516	-1.75216	0.619639	-2.8277	0.00468833	0.0830499	protein_coding
ENSG00000162496	DHRS3	44.8774	-1.7475	0.508708	-3.43517	0.000592174	0.0267944	protein_coding
ENSG00000211893	IGHG2	26.008	-1.74426	0.561095	-3.10867	0.0018793	0.0528913	IG_C_gene
ENSG00000227403	AC009299.3	17.31	-1.74149	0.634302	-2.74552	0.00604152	0.0952929	lincRNA
ENSG00000129353	SLC44A2	156.697	-1.73897	0.29208	-5.95374	2.62082e-09	1.22191e-05	protein_coding
ENSG00000196074	SYCP2	18.4149	-1.73845	0.592134	-2.9359	0.00332577	0.0719217	protein_coding
ENSG00000196684	HSH2D	94.1867	-1.71041	0.540091	-3.16689	0.00154078	0.0476791	protein_coding
ENSG00000136193	SCRN1	46.0288	-1.70592	0.470419	-3.62639	0.000287416	0.0185258	protein_coding
ENSG00000162194	LBHD1	29.6934	-1.69761	0.518182	-3.27608	0.00105257	0.0380422	protein_coding
ENSG00000172005	MAL	45.5754	-1.68544	0.439039	-3.83892	0.000123577	0.0110094	protein_coding
ENSG00000173762	CD7	72.459	-1.66502	0.443112	-3.75756	0.000171581	0.0136358	protein_coding
ENSG00000145649	GZMA	84.6256	-1.64944	0.524872	-3.14256	0.00167477	0.0497032	protein_coding
ENSG00000186891	TNFRSF18	16.7523	-1.6446	0.575893	-2.85575	0.00429357	0.0802108	protein_coding
ENSG00000176593	CTD-2368P22.1	28.4575	-1.63459	0.557083	-2.93419	0.00334416	0.0720387	processed_transcript
ENSG00000188283	ZNF383	64.0113	-1.63224	0.444724	-3.67024	0.000242324	0.016866	protein_coding
ENSG00000101695	RNF125	101.669	-1.59871	0.394368	-4.05385	5.0382e-05	0.00684169	protein_coding
ENSG00000168303	MPLKIP	42.0235	-1.58817	0.538965	-2.94671	0.00321176	0.0706335	protein_coding
ENSG00000096093	EFHC1	25.9235	-1.58767	0.492701	-3.22238	0.00127129	0.0419377	protein_coding
ENSG00000262049	RP13-1032I1.7	22.5838	-1.58018	0.511892	-3.08694	0.0020223	0.0547874	antisense
ENSG00000256771	ZNF253	58.949	-1.55696	0.529114	-2.94258	0.0032549	0.0711348	protein_coding
ENSG00000028839	TBPL1	52.9507	-1.55312	0.530993	-2.92494	0.00344527	0.0728229	protein_coding
ENSG00000172183	ISG20	159.285	-1.5499	0.521362	-2.97279	0.00295107	0.0677493	protein_coding
ENSG00000030419	IKZF2	152.558	-1.53361	0.347082	-4.4186	9.93428e-06	0.00283573	protein_coding
ENSG00000143971	ETAA1	56.3652	-1.51428	0.488683	-3.0987	0.00194374	0.0538357	protein_coding
ENSG00000138646	HERC5	155.146	-1.50958	0.49442	-3.05323	0.00226389	0.0582078	protein_coding
ENSG00000160856	FCRL3	60.887	-1.49819	0.409289	-3.66045	0.000251768	0.0172621	protein_coding
ENSG00000256591	RP11-286N22.8	27.9726	-1.49509	0.494466	-3.02365	0.00249746	0.0619362	protein_coding
ENSG00000070669	ASNS	69.2239	-1.48491	0.372073	-3.99092	6.58173e-05	0.00786826	protein_coding
ENSG00000214367	HAUS3	140.804	-1.48114	0.379938	-3.89838	9.68394e-05	0.00979585	protein_coding
ENSG00000221420	SNORA81	121.41	-1.47981	0.489164	-3.02519	0.00248479	0.0617313	snoRNA
ENSG00000114374	USP9Y	182.947	-1.47448	0.497517	-2.96367	0.0030399	0.0685714	protein_coding
ENSG00000204116	CHIC1	51.9593	-1.46328	0.499113	-2.93176	0.00337045	0.0720387	protein_coding
ENSG00000132950	ZMYM5	64.1036	-1.46316	0.510438	-2.86648	0.00415065	0.0790882	protein_coding
ENSG00000197299	BLM	47.4154	-1.44872	0.418444	-3.46216	0.000535854	0.0253923	protein_coding
ENSG00000077984	CST7	100.764	-1.44635	0.41006	-3.52717	0.000420028	0.0224234	protein_coding
ENSG00000198780	FAM169A	76.6421	-1.44606	0.390595	-3.7022	0.000213741	0.0156444	protein_coding
ENSG00000182621	PLCB1	53.8656	-1.44539	0.38364	-3.76757	0.000164842	0.0132508	protein_coding
ENSG00000215012	C22orf29	66.6067	-1.4423	0.525935	-2.74235	0.00610014	0.0952929	protein_coding
ENSG00000157800	SLC37A3	66.7399	-1.43361	0.461167	-3.10866	0.00187939	0.0528913	protein_coding
ENSG00000175105	ZNF654	84.5435	-1.42961	0.39046	-3.66133	0.000250906	0.0172621	protein_coding
ENSG00000083454	P2RX5	37.0963	-1.41147	0.464388	-3.03943	0.0023703	0.0598436	protein_coding
ENSG00000071575	TRIB2	70.4591	-1.40923	0.44203	-3.18808	0.00143223	0.0456324	protein_coding
ENSG00000205413	SAMD9	597.219	-1.40723	0.350164	-4.01878	5.85013e-05	0.00737169	protein_coding
ENSG00000145287	PLAC8	70.4714	-1.40256	0.401263	-3.49537	0.000473401	0.0233974	protein_coding
ENSG00000180644	PRF1	274.953	-1.39044	0.462209	-3.00824	0.00262768	0.0635677	protein_coding
ENSG00000198039	ZNF273	29.826	-1.38962	0.448693	-3.09704	0.00195464	0.0539241	protein_coding
ENSG00000180739	S1PR5	41.4955	-1.38796	0.385212	-3.60309	0.000314451	0.0194643	protein_coding
ENSG00000183718	TRIM52	134.035	-1.38614	0.439619	-3.15305	0.00161574	0.0486364	protein_coding
ENSG00000167685	ZNF444	26.9917	-1.38277	0.495576	-2.79022	0.00526719	0.0886532	protein_coding
ENSG00000160888	IER2	153.955	-1.38228	0.338123	-4.08811	4.34905e-05	0.00640317	protein_coding
ENSG00000215252	GOLGA8B	508.348	-1.36791	0.331844	-4.12214	3.75368e-05	0.00635626	protein_coding
ENSG00000185697	MYBL1	72.2436	-1.36697	0.338963	-4.03278	5.51207e-05	0.00707315	protein_coding
ENSG00000131002	TXLNGY	145.134	-1.3627	0.415569	-3.27913	0.00104129	0.0377434	transcribed_unprocessed_pseudogene
ENSG00000174946	GPR171	84.69	-1.357	0.452238	-3.00063	0.00269418	0.0645265	protein_coding
ENSG00000124813	RUNX2	53.6219	-1.34786	0.388559	-3.46888	0.000522639	0.0250348	protein_coding
ENSG00000132964	CDK8	37.906	-1.336	0.47888	-2.78984	0.00527343	0.0886532	protein_coding
ENSG00000173281	PPP1R3B	65.3222	-1.33009	0.411132	-3.23518	0.00121564	0.0410732	protein_coding
ENSG00000151692	RNF144A	156.654	-1.32815	0.390977	-3.397	0.00068128	0.0299656	protein_coding
ENSG00000272888	LINC01578	228.273	-1.32179	0.264075	-5.00536	5.57578e-07	0.000433269	processed_transcript
ENSG00000172543	CTSW	89.1603	-1.3195	0.429721	-3.0706	0.00213628	0.0565911	protein_coding
ENSG00000178229	ZNF543	41.2515	-1.30767	0.382736	-3.41664	0.000633989	0.028331	protein_coding
ENSG00000118596	SLC16A7	119.012	-1.30518	0.451498	-2.89078	0.00384288	0.0761337	protein_coding
ENSG00000179715	PCED1B	59.0069	-1.30094	0.369911	-3.51691	0.000436603	0.0228744	protein_coding
ENSG00000227507	LTB	184.909	-1.29537	0.432127	-2.99767	0.00272052	0.065046	protein_coding
ENSG00000023445	BIRC3	1062.7	-1.29068	0.242043	-5.33247	9.68884e-08	0.000169397	protein_coding
ENSG00000198890	PRMT6	27.006	-1.28513	0.427264	-3.0078	0.00263142	0.0635677	protein_coding
ENSG00000100385	IL2RB	302.268	-1.26221	0.401996	-3.13986	0.0016903	0.0497032	protein_coding
ENSG00000172116	CD8B	80.8375	-1.25694	0.38247	-3.28636	0.00101491	0.0376565	protein_coding
ENSG00000083720	OXCT1	73.957	-1.25178	0.405492	-3.08706	0.00202149	0.0547874	protein_coding
ENSG00000107779	BMPR1A	46.6027	-1.25131	0.431756	-2.89818	0.00375339	0.0755099	protein_coding
ENSG00000163328	GPR155	83.2669	-1.25095	0.361905	-3.45656	0.00054711	0.025611	protein_coding
ENSG00000111796	KLRB1	49.5207	-1.24647	0.386738	-3.22303	0.0012684	0.0419377	protein_coding
ENSG00000104814	MAP4K1	117.924	-1.24385	0.43755	-2.84277	0.00447236	0.0816644	protein_coding
ENSG00000176105	YES1	39.5958	-1.24072	0.44404	-2.79416	0.00520342	0.0884329	protein_coding
ENSG00000134602	STK26	127.793	-1.23636	0.341167	-3.62393	0.000290156	0.0186166	protein_coding
ENSG00000177272	KCNA3	96.0171	-1.23603	0.30272	-4.0831	4.44398e-05	0.00647256	protein_coding
ENSG00000259834	RP11-284N8.3	56.3747	-1.22947	0.424511	-2.89621	0.00377695	0.0755768	lincRNA
ENSG00000171621	SPSB1	64.5217	-1.22913	0.341382	-3.60045	0.000317672	0.0194881	protein_coding
ENSG00000121210	KIAA0922	184.062	-1.22794	0.250266	-4.90653	9.27017e-07	0.000589372	protein_coding
ENSG00000078589	P2RY10	118.061	-1.21118	0.395353	-3.06355	0.0021873	0.057078	protein_coding
ENSG00000122643	NT5C3A	101.934	-1.21103	0.389111	-3.11231	0.00185628	0.0526058	protein_coding
ENSG00000140743	CDR2	85.1579	-1.20367	0.385257	-3.12432	0.00178215	0.0511847	protein_coding
ENSG00000168209	DDIT4	177.958	-1.19587	0.330128	-3.62244	0.000291837	0.0186389	protein_coding
ENSG00000119048	UBE2B	54.1964	-1.18729	0.397484	-2.987	0.00281732	0.0662282	protein_coding
ENSG00000180008	SOCS4	111.436	-1.17626	0.361072	-3.2577	0.00112319	0.0392541	protein_coding
ENSG00000001561	ENPP4	114.012	-1.1573	0.285041	-4.06012	4.90465e-05	0.00684169	protein_coding
ENSG00000164308	ERAP2	299.824	-1.15643	0.294584	-3.92564	8.65007e-05	0.0091658	protein_coding
ENSG00000142102	PGGHG	293.789	-1.14981	0.355197	-3.2371	0.0012075	0.0410732	protein_coding
ENSG00000164674	SYTL3	47.7665	-1.14753	0.418298	-2.74334	0.0060818	0.0952929	protein_coding
ENSG00000181381	DDX60L	377.826	-1.14043	0.309006	-3.69064	0.000223686	0.0161273	protein_coding
ENSG00000177485	ZBTB33	150.597	-1.13397	0.287873	-3.93914	8.17743e-05	0.00885475	protein_coding
ENSG00000151150	ANK3	230.624	-1.12858	0.372547	-3.02937	0.00245066	0.0612562	protein_coding
ENSG00000240230	COX19	86.5296	-1.12656	0.358915	-3.13879	0.00169649	0.0497032	protein_coding
ENSG00000170379	TCAF2	256.877	-1.1226	0.291386	-3.85264	0.000116852	0.0107527	protein_coding
ENSG00000143401	ANP32E	68.877	-1.12053	0.382364	-2.93053	0.00338381	0.0720387	protein_coding
ENSG00000203875	SNHG5	168.648	-1.1151	0.242551	-4.59738	4.27829e-06	0.00157475	processed_transcript
ENSG00000183508	FAM46C	114.747	-1.11332	0.404476	-2.7525	0.00591414	0.0945788	protein_coding
ENSG00000173200	PARP15	152.329	-1.11142	0.366511	-3.03242	0.00242603	0.0609207	protein_coding
ENSG00000116747	TROVE2	278.385	-1.10816	0.349371	-3.17186	0.00151466	0.0472891	protein_coding
ENSG00000127311	HELB	283.321	-1.10616	0.283477	-3.90212	9.53526e-05	0.00979585	protein_coding
ENSG00000186469	GNG2	201.463	-1.09858	0.273255	-4.02036	5.81095e-05	0.00737169	protein_coding
ENSG00000173706	HEG1	89.9855	-1.09766	0.329528	-3.33101	0.000865311	0.0342864	protein_coding
ENSG00000140563	MCTP2	147.403	-1.09707	0.275985	-3.97511	7.03463e-05	0.00826835	protein_coding
ENSG00000136213	CHST12	143.82	-1.09651	0.377782	-2.9025	0.00370198	0.0751479	protein_coding
ENSG00000197969	VPS13A	326.29	-1.09076	0.265722	-4.10488	4.0453e-05	0.00635626	protein_coding
ENSG00000154642	C21orf91	99.3393	-1.09028	0.365662	-2.98165	0.00286696	0.0669118	protein_coding
ENSG00000168675	LDLRAD4	353.563	-1.08881	0.219328	-4.96431	6.89475e-07	0.000482184	protein_coding
ENSG00000076003	MCM6	74.3184	-1.08505	0.337161	-3.2182	0.00129	0.0424545	protein_coding
ENSG00000213020	ZNF611	82.5734	-1.08258	0.314999	-3.43676	0.000588707	0.0267346	protein_coding
ENSG00000105639	JAK3	383.433	-1.08156	0.330972	-3.26784	0.00108371	0.0389815	protein_coding
ENSG00000135999	EPC2	188.221	-1.07694	0.300657	-3.58194	0.000341049	0.0203857	protein_coding
ENSG00000170881	RNF139	144.732	-1.07416	0.361555	-2.97093	0.00296901	0.0678477	protein_coding
ENSG00000137040	RANBP6	180.85	-1.06953	0.254047	-4.20998	2.55397e-05	0.00501968	protein_coding
ENSG00000075945	KIFAP3	78.5006	-1.06584	0.366689	-2.90667	0.00365293	0.0746163	protein_coding
ENSG00000109689	STIM2	171.822	-1.06393	0.241802	-4.39999	1.08257e-05	0.00286611	protein_coding
ENSG00000252010	SCARNA5	806.471	-1.06351	0.269554	-3.94545	7.9651e-05	0.00877227	scaRNA
ENSG00000076770	MBNL3	93.0414	-1.06216	0.310067	-3.4256	0.000613445	0.0275008	protein_coding
ENSG00000134539	KLRD1	223.877	-1.05784	0.272506	-3.88189	0.000103646	0.00999791	protein_coding
ENSG00000081320	STK17B	1407.65	-1.05459	0.257594	-4.09402	4.23963e-05	0.00640317	protein_coding
ENSG00000151690	MFSD6	133.671	-1.05335	0.206538	-5.10003	3.39608e-07	0.000339293	protein_coding
ENSG00000101082	SLA2	106.566	-1.05216	0.337971	-3.11317	0.00185087	0.0526058	protein_coding
ENSG00000137818	RPLP1	452.889	-1.04919	0.245357	-4.27619	1.90117e-05	0.00395936	protein_coding
ENSG00000167286	CD3D	175.892	-1.04637	0.340146	-3.07622	0.00209643	0.0558529	protein_coding
ENSG00000163508	EOMES	187.192	-1.04488	0.347868	-3.00366	0.00266755	0.0641495	protein_coding
ENSG00000213809	KLRK1	183.62	-1.04435	0.367138	-2.84458	0.004447	0.0814547	protein_coding
ENSG00000106346	USP42	74.2682	-1.04406	0.33317	-3.13373	0.001726	0.0500862	protein_coding
ENSG00000196912	ANKRD36B	149.69	-1.04286	0.325527	-3.20361	0.00135717	0.0440434	protein_coding
ENSG00000240891	PLCXD2	175.45	-1.04161	0.251215	-4.14629	3.37902e-05	0.00598257	protein_coding
ENSG00000080822	CLDND1	353.583	-1.04161	0.30259	-3.44232	0.000576755	0.0262771	protein_coding
ENSG00000257027	RP11-705C15.3	135.566	-1.0403	0.305904	-3.40073	0.000672062	0.0297473	sense_intronic
ENSG00000146109	ABT1	103.573	-1.04009	0.310622	-3.3484	0.000812789	0.0328651	protein_coding
ENSG00000213402	PTPRCAP	174.365	-1.03723	0.259867	-3.99139	6.56866e-05	0.00786826	protein_coding
ENSG00000145247	OCIAD2	105.328	-1.0354	0.372911	-2.77652	0.00549441	0.0902287	protein_coding
ENSG00000138018	SELENOI	120.219	-1.0322	0.261353	-3.94947	7.83254e-05	0.00869475	protein_coding
ENSG00000172057	ORMDL3	156.135	-1.02954	0.214464	-4.80054	1.5824e-06	0.00085127	protein_coding
ENSG00000119820	YIPF4	173.09	-1.02927	0.362678	-2.83798	0.00454001	0.0821489	protein_coding
ENSG00000047346	FAM214A	165.861	-1.02706	0.340092	-3.01995	0.00252817	0.0620468	protein_coding
ENSG00000267322	SNHG22	158.258	-1.02575	0.317315	-3.23258	0.00122677	0.0410993	antisense
ENSG00000164463	CREBRF	487.648	-1.0226	0.205978	-4.96463	6.88309e-07	0.000482184	protein_coding
ENSG00000112182	BACH2	161.424	-1.01928	0.356618	-2.85818	0.00426074	0.0802108	protein_coding
ENSG00000182534	MXRA7	84.3522	-1.014	0.282726	-3.58652	0.00033512	0.0202817	protein_coding
ENSG00000163807	KIAA1143	137.644	-1.01267	0.359772	-2.81475	0.00488147	0.0848162	protein_coding
ENSG00000197603	C5orf42	92.8883	-1.00925	0.333584	-3.02549	0.00248234	0.0617313	protein_coding
ENSG00000105810	CDK6	151.845	-1.00861	0.34292	-2.94123	0.00326916	0.0711831	protein_coding
ENSG00000113263	ITK	684.281	-1.0068	0.274265	-3.6709	0.000241695	0.016866	protein_coding
ENSG00000173846	PLK3	135.184	-1.00563	0.327947	-3.06644	0.00216621	0.0569526	protein_coding
ENSG00000158987	RAPGEF6	560.62	-1.00503	0.29183	-3.44389	0.000573404	0.0262505	protein_coding
ENSG00000142875	PRKACB	240.113	-1.005	0.361229	-2.78218	0.00539957	0.0894049	protein_coding
ENSG00000198168	SVIP	82.0437	-1.00343	0.310821	-3.22832	0.0012452	0.0413697	protein_coding
ENSG00000130818	ZNF426	86.3144	-1.00326	0.35587	-2.81917	0.00481476	0.08418	protein_coding
ENSG00000149577	SIDT2	118.647	1.00024	0.352907	2.83428	0.00459296	0.0823919	protein_coding
ENSG00000170296	GABARAP	242.555	1.0016	0.302603	3.30993	0.000933191	0.0361566	protein_coding
ENSG00000038382	TRIO	264.168	1.00493	0.284897	3.52734	0.000419753	0.0224234	protein_coding
ENSG00000149932	TMEM219	82.4082	1.00573	0.355592	2.82832	0.00467929	0.0830499	protein_coding
ENSG00000133835	HSD17B4	187.849	1.009	0.306824	3.28854	0.00100709	0.0376565	protein_coding
ENSG00000090266	NDUFB2	66.0685	1.00916	0.364372	2.7696	0.00561256	0.0912824	protein_coding
ENSG00000105676	ARMC6	41.9875	1.01288	0.355264	2.85105	0.00435754	0.080727	protein_coding
ENSG00000125089	SH3TC1	85.9356	1.01941	0.36241	2.81287	0.00491017	0.0849652	protein_coding
ENSG00000108528	SLC25A11	75.3825	1.02082	0.315847	3.23202	0.00122918	0.0410993	protein_coding
ENSG00000159720	ATP6V0D1	230.851	1.02086	0.301069	3.39077	0.000696963	0.0304014	protein_coding
ENSG00000175203	DCTN2	117.549	1.0244	0.313836	3.26414	0.00109799	0.0391864	protein_coding
ENSG00000155252	PI4K2A	133.673	1.02553	0.334259	3.06808	0.00215439	0.0568512	protein_coding
ENSG00000110442	COMMD9	91.3856	1.03291	0.345246	2.99181	0.0027733	0.0656349	protein_coding
ENSG00000264343	NOTCH2NL	120.389	1.03549	0.324922	3.1869	0.00143806	0.045714	protein_coding
ENSG00000172725	CORO1B	152.571	1.03707	0.36654	2.82934	0.00466437	0.0828977	protein_coding
ENSG00000149269	PAK1	89.0765	1.03992	0.351004	2.96271	0.00304946	0.0685714	protein_coding
ENSG00000121691	CAT	116.738	1.04444	0.357095	2.92483	0.00344643	0.0728229	protein_coding
ENSG00000116237	ICMT	101.382	1.04606	0.312636	3.34593	0.000820077	0.033056	protein_coding
ENSG00000072518	MARK2	83.8874	1.04609	0.363246	2.87983	0.00397884	0.0775413	protein_coding
ENSG00000198113	TOR4A	48.0196	1.05038	0.386614	2.71686	0.00659054	0.0993829	protein_coding
ENSG00000131238	PPT1	340.926	1.05051	0.32508	3.23155	0.00123119	0.0410993	protein_coding
ENSG00000106638	TBL2	49.4138	1.05092	0.357969	2.9358	0.0033269	0.0719217	protein_coding
ENSG00000143891	GALM	55.9274	1.05159	0.371438	2.83113	0.00463841	0.0825698	protein_coding
ENSG00000184602	SNN	118.927	1.05869	0.372018	2.84581	0.00442986	0.0814088	protein_coding
ENSG00000140678	ITGAX	284.109	1.06148	0.292451	3.62962	0.000283844	0.0184657	protein_coding
ENSG00000164062	APEH	156.721	1.06346	0.2797	3.80214	0.000143451	0.0119431	protein_coding
ENSG00000124356	STAMBP	78.0203	1.06378	0.390964	2.72093	0.00650992	0.0988646	protein_coding
ENSG00000159128	IFNGR2	174.214	1.06467	0.373328	2.85184	0.00434673	0.080727	protein_coding
ENSG00000130309	COLGALT1	250.52	1.06784	0.297819	3.58552	0.000336409	0.0202817	protein_coding
ENSG00000177156	TALDO1	508.117	1.06833	0.362324	2.94855	0.00319268	0.0705531	protein_coding
ENSG00000010610	CD4	196.814	1.07019	0.359291	2.97861	0.00289556	0.0669783	protein_coding
ENSG00000101150	TPD52L2	202.16	1.07041	0.249324	4.29326	1.76071e-05	0.00390905	protein_coding
ENSG00000137710	RDX	220.95	1.071	0.359073	2.98269	0.00285728	0.0669118	protein_coding
ENSG00000177885	GRB2	667.591	1.07393	0.277566	3.86908	0.000109245	0.0102551	protein_coding
ENSG00000100280	AP1B1	230.818	1.07579	0.293115	3.67019	0.000242372	0.016866	protein_coding
ENSG00000124357	NAGK	213.811	1.07614	0.362044	2.97241	0.00295468	0.0677493	protein_coding
ENSG00000213614	HEXA	344.716	1.08264	0.306028	3.53773	0.000403584	0.0222112	protein_coding
ENSG00000114554	PLXNA1	115.928	1.0843	0.309311	3.50551	0.000455727	0.0230681	protein_coding
ENSG00000181045	SLC26A11	101.637	1.09323	0.329342	3.31944	0.00090197	0.0354378	protein_coding
ENSG00000105677	TMEM147	71.8516	1.09357	0.396871	2.75547	0.0058607	0.0941144	protein_coding
ENSG00000158186	MRAS	85.1973	1.09377	0.386352	2.83102	0.00464001	0.0825698	protein_coding
ENSG00000186350	RXRA	92.0158	1.09501	0.388297	2.82003	0.00480194	0.084061	protein_coding
ENSG00000185896	LAMP1	721.353	1.0967	0.31234	3.51126	0.000445993	0.0230188	protein_coding
ENSG00000104093	DMXL2	1024.03	1.09763	0.392907	2.7936	0.00521248	0.0884793	protein_coding
ENSG00000185825	BCAP31	242.4	1.10504	0.341744	3.23353	0.0012227	0.0410993	protein_coding
ENSG00000165233	CARD19	92.7128	1.10592	0.369791	2.99066	0.00278378	0.0657714	protein_coding
ENSG00000182551	ADI1	75.8158	1.10797	0.336089	3.29665	0.000978441	0.0369877	protein_coding
ENSG00000162144	CYB561A3	461.831	1.11113	0.388517	2.85994	0.00423719	0.0799805	protein_coding
ENSG00000089060	SLC8B1	145.474	1.11211	0.288906	3.84937	0.000118423	0.0108237	protein_coding
ENSG00000006015	C19orf60	87.7708	1.11254	0.378358	2.94044	0.00327747	0.0711831	protein_coding
ENSG00000241839	PLEKHO2	256.533	1.11398	0.261077	4.26687	1.98232e-05	0.00401836	protein_coding
ENSG00000266028	SRGAP2	133.78	1.1159	0.376522	2.96371	0.00303953	0.0685714	protein_coding
ENSG00000243646	IL10RB	136.714	1.11593	0.397913	2.80447	0.00503999	0.0867088	protein_coding
ENSG00000042753	AP2S1	94.0871	1.11638	0.380544	2.93365	0.00335003	0.0720387	protein_coding
ENSG00000150961	SEC24D	123.404	1.11666	0.335627	3.3271	0.000877555	0.0345757	protein_coding
ENSG00000023191	RNH1	325.644	1.12232	0.272505	4.11853	3.81299e-05	0.00635626	protein_coding
ENSG00000109919	MTCH2	94.7861	1.12303	0.342111	3.28266	0.00102834	0.0377397	protein_coding
ENSG00000054967	RELT	143.598	1.12442	0.386591	2.90855	0.00363107	0.0746163	protein_coding
ENSG00000110931	CAMKK2	54.6091	1.12688	0.396745	2.84033	0.00450674	0.0817585	protein_coding
ENSG00000106348	IMPDH1	77.9895	1.12864	0.295436	3.82025	0.000133316	0.01137	protein_coding
ENSG00000170458	CD14	439.465	1.12905	0.392997	2.87293	0.0040669	0.0778602	protein_coding
ENSG00000176393	RNPEP	100.995	1.13366	0.349151	3.24691	0.00116666	0.0400935	protein_coding
ENSG00000100300	TSPO	143.229	1.13679	0.338706	3.35627	0.00079001	0.0323095	protein_coding
ENSG00000133612	AGAP3	107.699	1.13737	0.364878	3.11712	0.00182627	0.0521786	protein_coding
ENSG00000166340	TPP1	192.151	1.13908	0.32169	3.54092	0.000398735	0.0221291	protein_coding
ENSG00000204394	VARS	77.8276	1.14049	0.385053	2.96191	0.00305739	0.0685714	protein_coding
ENSG00000172345	STARD5	41.3478	1.14722	0.365268	3.14075	0.00168514	0.0497032	protein_coding
ENSG00000182718	ANXA2	1192.4	1.15216	0.401048	2.87288	0.00406755	0.0778602	protein_coding
ENSG00000166387	PPFIBP2	69.4462	1.15605	0.329508	3.50841	0.0004508	0.0230681	protein_coding
ENSG00000005194	CIAPIN1	62.4504	1.15745	0.36251	3.19287	0.00140866	0.0452942	protein_coding
ENSG00000089057	SLC23A2	224.493	1.15746	0.31117	3.7197	0.000199463	0.0151195	protein_coding
ENSG00000093010	COMT	76.4912	1.16391	0.379812	3.06444	0.0021808	0.057078	protein_coding
ENSG00000163694	RBM47	207.137	1.16443	0.415298	2.80384	0.00504978	0.0867707	protein_coding
ENSG00000165025	SYK	269.964	1.16488	0.385517	3.0216	0.00251442	0.0620468	protein_coding
ENSG00000101997	CCDC22	53.1771	1.16498	0.382826	3.04312	0.00234142	0.0594363	protein_coding
ENSG00000169738	DCXR	41.7405	1.1696	0.412835	2.8331	0.00460984	0.0824525	protein_coding
ENSG00000124299	PEPD	121.571	1.17042	0.389972	3.00128	0.00268845	0.0644998	protein_coding
ENSG00000183207	RUVBL2	56.603	1.17085	0.37573	3.11619	0.00183204	0.0521887	protein_coding
ENSG00000035403	VCL	115.07	1.17336	0.261246	4.4914	7.0756e-06	0.00227609	protein_coding
ENSG00000111144	LTA4H	321.072	1.17996	0.304121	3.87992	0.000104493	0.0100105	protein_coding
ENSG00000169756	LIMS1	251.227	1.18659	0.333833	3.55444	0.000378779	0.0214773	protein_coding
ENSG00000004142	POLDIP2	76.7175	1.19767	0.420824	2.84602	0.00442701	0.0814088	protein_coding
ENSG00000012779	ALOX5	85.1142	1.20026	0.391221	3.06799	0.00215503	0.0568512	protein_coding
ENSG00000121073	SLC35B1	95.562	1.20093	0.339547	3.53684	0.000404938	0.0222112	protein_coding
ENSG00000090581	GNPTG	128.528	1.21057	0.326921	3.70295	0.000213104	0.0156444	protein_coding
ENSG00000163931	TKT	380.908	1.21255	0.254194	4.77019	1.84056e-06	0.000953481	protein_coding
ENSG00000113504	SLC12A7	69.4619	1.21408	0.393184	3.08783	0.00201627	0.0547874	protein_coding
ENSG00000170266	GLB1	154.169	1.21773	0.298408	4.08077	4.48873e-05	0.00647256	protein_coding
ENSG00000122986	HVCN1	64.1989	1.21847	0.448188	2.71865	0.00655481	0.0993108	protein_coding
ENSG00000103319	EEF2K	50.595	1.22075	0.422044	2.89247	0.00382223	0.0760478	protein_coding
ENSG00000074416	MGLL	188.927	1.22126	0.384124	3.17933	0.00147615	0.0462936	protein_coding
ENSG00000091483	FH	77.1507	1.2245	0.276947	4.42143	9.80491e-06	0.00283573	protein_coding
ENSG00000117450	PRDX1	673.692	1.23207	0.405292	3.03995	0.00236614	0.0598436	protein_coding
ENSG00000111652	COPS7A	72.5959	1.23374	0.338352	3.64633	0.000266015	0.0176339	protein_coding
ENSG00000100034	PPM1F	103.651	1.24152	0.339862	3.653	0.000259192	0.0175299	protein_coding
ENSG00000147813	NAPRT	64.8851	1.24324	0.39307	3.16289	0.00156212	0.0480206	protein_coding
ENSG00000113552	GNPDA1	112.348	1.24345	0.345317	3.60089	0.00031713	0.0194881	protein_coding
ENSG00000148834	GSTO1	195.508	1.24425	0.428895	2.90105	0.00371916	0.0751479	protein_coding
ENSG00000163870	TPRA1	91.756	1.24818	0.324653	3.84466	0.000120719	0.0108237	protein_coding
ENSG00000175567	UCP2	64.0572	1.24822	0.394	3.16808	0.0015345	0.04759	protein_coding
ENSG00000182372	CLN8	101.067	1.25433	0.369502	3.39464	0.000687178	0.0301303	protein_coding
ENSG00000066336	SPI1	149.682	1.26013	0.373221	3.37637	0.000734489	0.0311312	protein_coding
ENSG00000110880	CORO1C	345.068	1.2619	0.384212	3.28439	0.00102205	0.0376565	protein_coding
ENSG00000131069	ACSS2	56.0388	1.26207	0.451567	2.79486	0.00519215	0.0883487	protein_coding
ENSG00000163956	LRPAP1	344.486	1.26216	0.337429	3.74052	0.000183636	0.0142696	protein_coding
ENSG00000092964	DPYSL2	174.012	1.26794	0.461517	2.74733	0.00600825	0.0952929	protein_coding
ENSG00000147443	DOK2	90.1836	1.26928	0.376802	3.36857	0.000755591	0.0313604	protein_coding
ENSG00000198951	NAGA	166.393	1.27136	0.458671	2.77182	0.00557434	0.0909782	protein_coding
ENSG00000119655	NPC2	355.304	1.27578	0.45262	2.81865	0.00482267	0.0842131	protein_coding
ENSG00000197119	SLC25A29	36.1585	1.27907	0.459705	2.78237	0.00539633	0.0894049	protein_coding
ENSG00000184216	IRAK1	221.352	1.27935	0.305474	4.18809	2.81306e-05	0.00524617	protein_coding
ENSG00000136040	PLXNC1	374.031	1.28282	0.346063	3.7069	0.000209816	0.0155275	protein_coding
ENSG00000135404	CD63	644.021	1.28633	0.44256	2.90656	0.00365426	0.0746163	protein_coding
ENSG00000011600	TYROBP	338.897	1.28811	0.462248	2.78662	0.00532613	0.0890042	protein_coding
ENSG00000102393	GLA	128.996	1.29109	0.365665	3.5308	0.000414305	0.0224234	protein_coding
ENSG00000196743	GM2A	786.183	1.29137	0.446913	2.88953	0.00385814	0.0763278	protein_coding
ENSG00000160789	LMNA	458.637	1.29609	0.327272	3.9603	7.48572e-05	0.00851242	protein_coding
ENSG00000160213	CSTB	204.135	1.29648	0.384803	3.3692	0.00075386	0.0313604	protein_coding
ENSG00000157045	NTAN1	86.4014	1.30593	0.337523	3.86916	0.000109213	0.0102551	protein_coding
ENSG00000139178	C1RL	47.6603	1.30646	0.476695	2.74066	0.00613166	0.0952929	protein_coding
ENSG00000069998	CECR5	51.21	1.30771	0.361678	3.61567	0.000299577	0.0188747	protein_coding
ENSG00000108175	ZMIZ1	117.882	1.31816	0.392248	3.36053	0.000777933	0.0320213	protein_coding
ENSG00000131724	IL13RA1	178.944	1.31936	0.391416	3.37073	0.00074968	0.0313604	protein_coding
ENSG00000142227	EMP3	151.091	1.31969	0.372803	3.5399	0.000400276	0.0221291	protein_coding
ENSG00000241468	ATP5J2	90.0598	1.3348	0.381767	3.49637	0.000471637	0.0233929	protein_coding
ENSG00000071205	ARHGAP10	120.649	1.335	0.442929	3.01404	0.00257796	0.0629282	protein_coding
ENSG00000118855	MFSD1	282.632	1.33939	0.434635	3.08165	0.00205858	0.0551598	protein_coding
ENSG00000033327	GAB2	145.594	1.35075	0.431933	3.12723	0.00176462	0.0507854	protein_coding
ENSG00000186577	C6orf1	42.9215	1.35104	0.497242	2.71707	0.0065863	0.0993829	protein_coding
ENSG00000198561	CTNND1	168.859	1.35121	0.296199	4.56183	5.07101e-06	0.0017732	protein_coding
ENSG00000168894	RNF181	86.751	1.35142	0.382498	3.53315	0.000410632	0.0224234	protein_coding
ENSG00000197746	PSAP	4465.09	1.35236	0.470658	2.87333	0.00406168	0.0778602	protein_coding
ENSG00000049860	HEXB	433.843	1.35607	0.393504	3.44613	0.000568672	0.0262505	protein_coding
ENSG00000153071	DAB2	119.27	1.36341	0.435734	3.129	0.00175403	0.0506894	protein_coding
ENSG00000163913	IFT122	47.4329	1.37073	0.491151	2.79085	0.00525703	0.0886532	protein_coding
ENSG00000075651	PLD1	71.6916	1.37195	0.435689	3.14891	0.00163879	0.0490259	protein_coding
ENSG00000145685	LHFPL2	472.816	1.37737	0.478682	2.87743	0.00400929	0.0776702	protein_coding
ENSG00000001036	FUCA2	73.6352	1.38531	0.481134	2.87927	0.003986	0.0775413	protein_coding
ENSG00000105963	ADAP1	79.731	1.38533	0.479782	2.88742	0.00388415	0.0765178	protein_coding
ENSG00000164713	BRI3	141.579	1.38994	0.40471	3.4344	0.000593857	0.0267944	protein_coding
ENSG00000104763	ASAH1	709.237	1.39345	0.414672	3.36037	0.000778384	0.0320213	protein_coding
ENSG00000138413	IDH1	139.077	1.39392	0.416298	3.34837	0.000812891	0.0328651	protein_coding
ENSG00000103811	CTSH	626.789	1.39534	0.459966	3.03357	0.00241681	0.0607983	protein_coding
ENSG00000171365	CLCN5	42.4056	1.39595	0.424011	3.29224	0.000993929	0.037271	protein_coding
ENSG00000116898	MRPS15	64.7394	1.40081	0.426834	3.28186	0.00103126	0.0377397	protein_coding
ENSG00000196976	LAGE3	26.0747	1.40451	0.502312	2.79609	0.00517249	0.0881435	protein_coding
ENSG00000168781	PPIP5K1	59.7606	1.40778	0.447108	3.14863	0.00164039	0.0490259	protein_coding
ENSG00000135441	BLOC1S1	119.658	1.40829	0.395955	3.5567	0.000375549	0.02144	protein_coding
ENSG00000025039	RRAGD	85.6277	1.41035	0.443539	3.17976	0.00147398	0.0462936	protein_coding
ENSG00000166548	TK2	33.7738	1.41125	0.501008	2.81683	0.00485007	0.0845849	protein_coding
ENSG00000170310	STX8	41.8058	1.41262	0.520311	2.71495	0.00662848	0.0997172	protein_coding
ENSG00000110002	VWA5A	54.1551	1.42239	0.501416	2.83674	0.00455768	0.0823622	protein_coding
ENSG00000105928	DFNA5	58.4387	1.42652	0.504539	2.82737	0.00469316	0.0830499	protein_coding
ENSG00000181467	RAP2B	276.052	1.42955	0.275889	5.1816	2.19988e-07	0.000294842	protein_coding
ENSG00000146376	ARHGAP18	199.472	1.43541	0.424637	3.38032	0.000724008	0.0309405	protein_coding
ENSG00000013523	ANGEL1	66.365	1.43854	0.350883	4.09978	4.13541e-05	0.00635626	protein_coding
ENSG00000101940	WDR13	74.9685	1.44024	0.403332	3.57085	0.000355818	0.0207691	protein_coding
ENSG00000261371	PECAM1	145.317	1.44177	0.380967	3.7845	0.000154017	0.0125979	protein_coding
ENSG00000099800	TIMM13	41.013	1.46271	0.462926	3.15971	0.00157924	0.0481968	protein_coding
ENSG00000032389	TSSC1	44.9267	1.46914	0.421184	3.48812	0.000486438	0.0235692	protein_coding
ENSG00000131981	LGALS3	499.686	1.47146	0.420848	3.49641	0.000471556	0.0233929	protein_coding
ENSG00000120896	SORBS3	40.6623	1.47409	0.505375	2.91683	0.0035361	0.0741521	protein_coding
ENSG00000146094	DOK3	106.231	1.47883	0.542393	2.72648	0.00640132	0.0977622	protein_coding
ENSG00000103042	SLC38A7	54.6904	1.49596	0.543021	2.75489	0.00587123	0.0941753	protein_coding
ENSG00000008838	MED24	83.3184	1.49613	0.31706	4.71875	2.37295e-06	0.00110635	protein_coding
ENSG00000137288	UQCC2	44.566	1.50257	0.55125	2.72575	0.00641551	0.0977622	protein_coding
ENSG00000072062	PRKACA	53.3538	1.50306	0.406123	3.701	0.000214751	0.0156444	protein_coding
ENSG00000164733	CTSB	4153.82	1.50667	0.545928	2.75984	0.00578303	0.0931881	protein_coding
ENSG00000137509	PRCP	118.303	1.50796	0.510505	2.95386	0.00313829	0.0697857	protein_coding
ENSG00000122547	EEPD1	63.0259	1.5084	0.53227	2.83389	0.00459852	0.0823919	protein_coding
ENSG00000072310	SREBF1	75.0868	1.51348	0.530015	2.85554	0.00429635	0.0802108	protein_coding
ENSG00000085265	FCN1	443.448	1.51405	0.426001	3.5541	0.000379273	0.0214773	protein_coding
ENSG00000273749	CYFIP1	330.726	1.52752	0.442243	3.45403	0.000552266	0.0256629	protein_coding
ENSG00000101452	DHX35	44.8189	1.52855	0.559332	2.73281	0.00627974	0.0965216	protein_coding
ENSG00000171298	GAA	124.432	1.53211	0.494151	3.10048	0.00193205	0.0536183	protein_coding
ENSG00000118985	ELL2	236.583	1.53476	0.367553	4.1756	2.97196e-05	0.00543156	protein_coding
ENSG00000129493	HEATR5A	81.2575	1.53716	0.329908	4.65937	3.17184e-06	0.00130484	protein_coding
ENSG00000004399	PLXND1	236.733	1.54336	0.4481	3.44423	0.000572693	0.0262505	protein_coding
ENSG00000127838	PNKD	75.3708	1.5459	0.461693	3.34833	0.000812992	0.0328651	protein_coding
ENSG00000123643	SLC36A1	82.5745	1.5522	0.494457	3.1392	0.00169411	0.0497032	protein_coding
ENSG00000175489	LRRC25	79.3998	1.55757	0.531134	2.93253	0.00336207	0.0720387	protein_coding
ENSG00000213699	SLC35F6	130.65	1.56135	0.385564	4.04951	5.13245e-05	0.00689731	protein_coding
ENSG00000168393	DTYMK	20.2184	1.56703	0.541358	2.89463	0.00379607	0.0757426	protein_coding
ENSG00000142197	DOPEY2	105.13	1.56884	0.356611	4.39929	1.08604e-05	0.00286611	protein_coding
ENSG00000022567	SLC45A4	69.083	1.56897	0.411501	3.8128	0.000137402	0.0115774	protein_coding
ENSG00000170677	SOCS6	29.5716	1.57202	0.564731	2.78366	0.00537489	0.0894049	protein_coding
ENSG00000079308	TNS1	49.3188	1.57973	0.577084	2.73743	0.0061922	0.0954745	protein_coding
ENSG00000186815	TPCN1	108.663	1.58075	0.331995	4.76138	1.92271e-06	0.000960463	protein_coding
ENSG00000125454	SLC25A19	59.6816	1.58633	0.544731	2.91213	0.00358973	0.0746056	protein_coding
ENSG00000170915	PAQR8	41.5506	1.5878	0.521967	3.04195	0.00235053	0.0595596	protein_coding
ENSG00000198848	CES1	59.3596	1.58961	0.503098	3.15964	0.00157963	0.0481968	protein_coding
ENSG00000265185	SNORD3B-1	63.92	1.59402	0.579144	2.75236	0.00591667	0.0945788	snoRNA
ENSG00000123159	GIPC1	57.2459	1.60049	0.444204	3.60305	0.000314501	0.0194643	protein_coding
ENSG00000007237	GAS7	296.163	1.60084	0.390375	4.10077	4.11773e-05	0.00635626	protein_coding
ENSG00000075240	GRAMD4	81.0447	1.62272	0.390218	4.15849	3.20364e-05	0.00574477	protein_coding
ENSG00000159792	PSKH1	43.615	1.62888	0.493588	3.30008	0.000966557	0.0368687	protein_coding
ENSG00000071242	RPS6KA2	43.8272	1.63017	0.387458	4.20734	2.58395e-05	0.00501968	protein_coding
ENSG00000113269	RNF130	389.525	1.63314	0.404461	4.03781	5.39536e-05	0.00698749	protein_coding
ENSG00000087086	FTL	15552.5	1.65217	0.382297	4.32171	1.54827e-05	0.00360927	protein_coding
ENSG00000147872	PLIN2	461.045	1.65222	0.607799	2.71836	0.00656061	0.0993108	protein_coding
ENSG00000083444	PLOD1	57.3009	1.65726	0.496565	3.33746	0.000845482	0.0337879	protein_coding
ENSG00000153485	TMEM251	43.9824	1.66594	0.473691	3.51694	0.000436558	0.0228744	protein_coding
ENSG00000127948	POR	138.59	1.67204	0.384836	4.34481	1.39395e-05	0.00342057	protein_coding
ENSG00000103066	PLA2G15	33.9155	1.68366	0.564742	2.9813	0.00287031	0.0669118	protein_coding
ENSG00000100364	KIAA0930	467.606	1.69162	0.343952	4.91818	8.73525e-07	0.000581809	protein_coding
ENSG00000181035	SLC25A42	29.9587	1.70942	0.609847	2.80303	0.00506256	0.0868836	protein_coding
ENSG00000112137	PHACTR1	45.991	1.71178	0.496367	3.44861	0.000563486	0.0260976	protein_coding
ENSG00000104870	FCGRT	334.735	1.71232	0.398047	4.30179	1.69424e-05	0.0038329	protein_coding
ENSG00000161642	ZNF385A	21.2955	1.71408	0.628855	2.72571	0.00641637	0.0977622	protein_coding
ENSG00000172366	MCRIP2	67.2088	1.7172	0.411382	4.17422	2.99014e-05	0.00543156	protein_coding
ENSG00000105518	TMEM205	55.0096	1.73043	0.477002	3.62772	0.000285939	0.0185159	protein_coding
ENSG00000135929	CYP27A1	302.843	1.73052	0.506641	3.41567	0.00063625	0.0283415	protein_coding
ENSG00000087842	PIR	17.1279	1.73781	0.633918	2.74139	0.00611805	0.0952929	protein_coding
ENSG00000139974	SLC38A6	48.7134	1.74165	0.629439	2.76699	0.00565771	0.0916969	protein_coding
ENSG00000143387	CTSK	44.4129	1.7473	0.59574	2.93298	0.00335722	0.0720387	protein_coding
ENSG00000119535	CSF3R	65.5595	1.76346	0.613688	2.87354	0.00405895	0.0778602	protein_coding
ENSG00000078967	UBE2D4	36.2201	1.76425	0.49759	3.5456	0.000391717	0.022045	protein_coding
ENSG00000137824	RMDN3	57.8107	1.76793	0.461434	3.83138	0.000127425	0.0111393	protein_coding
ENSG00000100324	TAB1	35.8069	1.76979	0.586846	3.01577	0.00256325	0.0626788	protein_coding
ENSG00000070540	WIPI1	57.814	1.7716	0.44138	4.01377	5.97566e-05	0.00739659	protein_coding
ENSG00000151176	PLBD2	53.8244	1.77185	0.538076	3.29294	0.000991446	0.037271	protein_coding
ENSG00000075223	SEMA3C	66.5769	1.78336	0.460511	3.87258	0.000107689	0.0102466	protein_coding
ENSG00000123384	LRP1	271.329	1.78716	0.425696	4.19821	2.69035e-05	0.00508512	protein_coding
ENSG00000078246	TULP3	26.1393	1.79245	0.616508	2.90742	0.00364422	0.0746163	protein_coding
ENSG00000167645	YIF1B	49.4964	1.79798	0.502757	3.57624	0.000348571	0.0205154	protein_coding
ENSG00000170275	CRTAP	111.256	1.81861	0.355799	5.11135	3.19873e-07	0.000339293	protein_coding
ENSG00000006534	ALDH3B1	65.3508	1.82669	0.562839	3.2455	0.00117245	0.0401938	protein_coding
ENSG00000102032	RENBP	67.5663	1.82903	0.513365	3.56283	0.000366881	0.0210663	protein_coding
ENSG00000095383	TBC1D2	87.7559	1.8322	0.456417	4.01431	5.96194e-05	0.00739659	protein_coding
ENSG00000105223	PLD3	588.922	1.85667	0.45206	4.10713	4.00608e-05	0.00635626	protein_coding
ENSG00000173465	SSSCA1	31.6676	1.8599	0.607728	3.06042	0.00221028	0.0574632	protein_coding
ENSG00000233276	GPX1	380.908	1.87766	0.40015	4.6924	2.70022e-06	0.00121083	protein_coding
ENSG00000211584	SLC48A1	37.5518	1.89224	0.514657	3.6767	0.000236274	0.0167754	protein_coding
ENSG00000244187	TMEM141	25.0199	1.89413	0.492492	3.84601	0.000120059	0.0108237	protein_coding
ENSG00000140836	ZFHX3	19.2637	1.89697	0.659158	2.87786	0.00400377	0.0776702	protein_coding
ENSG00000117984	CTSD	3045	1.89845	0.640992	2.96173	0.00305916	0.0685714	protein_coding
ENSG00000103490	PYCARD	41.5091	1.90519	0.564203	3.37677	0.000733412	0.0311312	protein_coding
ENSG00000131462	TUBG1	31.2907	1.90756	0.490221	3.89123	9.97387e-05	0.00983619	protein_coding
ENSG00000165752	STK32C	20.0419	1.92338	0.673642	2.8552	0.004301	0.0802108	protein_coding
ENSG00000105612	DNASE2	110.937	1.92516	0.494991	3.88929	0.000100538	0.00983619	protein_coding
ENSG00000244482	LILRA6	61.0163	1.93085	0.624479	3.09194	0.00198853	0.0543583	protein_coding
ENSG00000123213	NLN	85.6397	1.93145	0.556325	3.47181	0.000516972	0.0248484	protein_coding
ENSG00000183401	CCDC159	26.8377	1.95362	0.594219	3.28771	0.00101006	0.0376565	protein_coding
ENSG00000120594	PLXDC2	208.888	1.95499	0.475224	4.11383	3.89149e-05	0.00635626	protein_coding
ENSG00000120708	TGFBI	599.321	1.9552	0.711961	2.74622	0.00602868	0.0952929	protein_coding
ENSG00000277053	GTF2IP1	129.383	1.96537	0.51276	3.83293	0.000126626	0.0111391	transcribed_unprocessed_pseudogene
ENSG00000108828	VAT1	219.989	1.96547	0.456963	4.30117	1.699e-05	0.0038329	protein_coding
ENSG00000090013	BLVRB	101.446	1.98121	0.541994	3.65541	0.000256775	0.0175196	protein_coding
ENSG00000198715	GLMP	96.2159	1.99629	0.528501	3.77726	0.000158561	0.0128941	protein_coding
ENSG00000035862	TIMP2	103.033	2.02319	0.542856	3.72693	0.000193823	0.0148142	protein_coding
ENSG00000164296	TIGD6	19.5999	2.02552	0.697163	2.90537	0.00366814	0.0747501	protein_coding
ENSG00000134278	SPIRE1	48.8577	2.02919	0.581026	3.49242	0.00047867	0.0234874	protein_coding
ENSG00000128524	ATP6V1F	202.277	2.03347	0.453682	4.48214	7.3899e-06	0.00229694	protein_coding
ENSG00000243989	ACY1	13.3984	2.04025	0.658673	3.09752	0.0019515	0.0539241	protein_coding
ENSG00000149418	ST14	109.44	2.05665	0.464217	4.43036	9.40738e-06	0.0027996	protein_coding
ENSG00000178585	CTNNBIP1	33.8204	2.05723	0.646164	3.18376	0.00145375	0.0460035	protein_coding
ENSG00000180891	CUEDC1	24.5785	2.06371	0.674872	3.05793	0.00222872	0.0576213	protein_coding
ENSG00000215790	SLC35E2	24.7379	2.07354	0.743896	2.78741	0.00531317	0.088932	protein_coding
ENSG00000205269	TMEM170B	52.5175	2.1022	0.448502	4.68716	2.77017e-06	0.00121083	protein_coding
ENSG00000163170	BOLA3	20.2987	2.11487	0.658642	3.21096	0.00132293	0.0431325	protein_coding
ENSG00000269556	TMEM185A	31.9058	2.11831	0.741741	2.85586	0.00429201	0.0802108	protein_coding
ENSG00000171421	MRPL36	18.2194	2.13145	0.776272	2.74575	0.00603721	0.0952929	protein_coding
ENSG00000095066	HOOK2	21.5424	2.14551	0.605202	3.54511	0.000392451	0.022045	protein_coding
ENSG00000168487	BMP1	11.3153	2.15656	0.760428	2.83598	0.00456856	0.0823919	protein_coding
ENSG00000187630	DHRS4L2	21.7158	2.16948	0.643801	3.36979	0.000752248	0.0313604	protein_coding
ENSG00000106991	ENG	69.4997	2.17001	0.524575	4.1367	3.52337e-05	0.00616017	protein_coding
ENSG00000134955	SLC37A2	128.692	2.17357	0.526343	4.12957	3.63439e-05	0.00627584	protein_coding
ENSG00000142185	TRPM2	106.621	2.20043	0.55669	3.95271	7.7272e-05	0.00864642	protein_coding
ENSG00000155858	LSM11	31.9544	2.20299	0.811454	2.71487	0.00663022	0.0997172	protein_coding
ENSG00000129007	CALML4	18.95	2.21659	0.766579	2.89153	0.00383372	0.0761337	protein_coding
ENSG00000174705	SH3PXD2B	67.654	2.227	0.690663	3.22444	0.00126221	0.0418352	protein_coding
ENSG00000249437	NAIP	127.158	2.22813	0.576244	3.86665	0.000110342	0.0102891	protein_coding
ENSG00000010327	STAB1	481.387	2.23694	0.483216	4.62928	3.66948e-06	0.0014066	protein_coding
ENSG00000128805	ARHGAP22	22.1999	2.24294	0.735765	3.04844	0.00230032	0.0586058	protein_coding
ENSG00000167136	ENDOG	13.7361	2.25473	0.790487	2.85233	0.00433994	0.0807217	protein_coding
ENSG00000156535	CD109	27.6994	2.26641	0.793532	2.8561	0.00428874	0.0802108	protein_coding
ENSG00000172687	ZNF738	13.769	2.28562	0.767516	2.97794	0.0029019	0.0669783	protein_coding
ENSG00000146409	SLC18B1	16.9997	2.29917	0.824592	2.78825	0.0052993	0.088932	protein_coding
ENSG00000100292	HMOX1	273.388	2.31143	0.391513	5.90385	3.55107e-09	1.24172e-05	protein_coding
ENSG00000099194	SCD	59.3442	2.34511	0.655638	3.57683	0.000347785	0.0205154	protein_coding
ENSG00000225178	RPSAP58	25.4708	2.35462	0.674575	3.49052	0.000482078	0.0234942	processed_pseudogene
ENSG00000100600	LGMN	454.728	2.37606	0.723349	3.2848	0.00102054	0.0376565	protein_coding
ENSG00000116016	EPAS1	37.8971	2.37958	0.645505	3.68639	0.000227457	0.0162367	protein_coding
ENSG00000072682	P4HA2	16.5953	2.40842	0.832189	2.89408	0.00380267	0.0757664	protein_coding
ENSG00000238105	GOLGA2P5	59.8368	2.43093	0.657617	3.69657	0.000218533	0.0158374	transcribed_unprocessed_pseudogene
ENSG00000103876	FAH	36.809	2.43336	0.599974	4.05577	4.99693e-05	0.00684169	protein_coding
ENSG00000197766	CFD	19.6535	2.43445	0.827069	2.94347	0.0032456	0.0710426	protein_coding
ENSG00000136305	CIDEB	25.8055	2.46562	0.755958	3.26158	0.00110794	0.0392541	protein_coding
ENSG00000172037	LAMB2	16.3711	2.51584	0.918096	2.74028	0.0061386	0.0952949	protein_coding
ENSG00000051128	HOMER3	16.2074	2.54824	0.74002	3.44347	0.000574295	0.0262505	protein_coding
ENSG00000082781	ITGB5	12.7591	2.57106	0.760223	3.38197	0.000719671	0.0308877	protein_coding
ENSG00000136856	SLC2A8	17.6528	2.57531	0.733294	3.51198	0.000444782	0.0230188	protein_coding
ENSG00000205133	TRIQK	13.8134	2.6134	0.821099	3.18281	0.00145855	0.0460514	protein_coding
ENSG00000073060	SCARB1	22.8804	2.63621	0.842868	3.12766	0.00176202	0.0507854	protein_coding
ENSG00000073792	IGF2BP2	16.5577	2.66531	0.894977	2.97807	0.00290069	0.0669783	protein_coding
ENSG00000095970	TREM2	16.7018	2.6979	0.725428	3.71904	0.000199979	0.0151195	protein_coding
ENSG00000184232	OAF	11.9419	2.70934	0.929954	2.91341	0.00357504	0.0745217	protein_coding
ENSG00000171729	TMEM51	29.0864	2.74504	0.728931	3.76585	0.000165987	0.0132666	protein_coding
ENSG00000121807	CCR2	8.39318	2.75094	0.891938	3.08423	0.00204077	0.0547874	protein_coding
ENSG00000143578	CREB3L4	13.8709	2.81068	0.980957	2.86525	0.00416685	0.0790882	protein_coding
ENSG00000165092	ALDH1A1	51.6689	2.88687	0.817855	3.5298	0.000415874	0.0224234	protein_coding
ENSG00000169860	P2RY1	19.6049	2.89144	1.01656	2.84433	0.0044505	0.0814547	protein_coding
ENSG00000143674	RP5-862P8.2	19.0435	2.89838	0.976657	2.96765	0.00300087	0.068249	protein_coding
ENSG00000134256	CD101	30.9868	2.907	0.671505	4.32908	1.49732e-05	0.00354965	protein_coding
ENSG00000153208	MERTK	88.9771	2.93409	0.835892	3.51013	0.000447895	0.023032	protein_coding
ENSG00000173068	BNC2	11.7165	2.93637	1.04947	2.79797	0.00514255	0.0879119	protein_coding
ENSG00000130203	APOE	269.086	2.9532	1.01301	2.91527	0.00355384	0.0743273	protein_coding
ENSG00000133678	TMEM254	11.3062	3.20945	1.08481	2.95854	0.00309097	0.0690628	protein_coding
ENSG00000162174	ASRGL1	9.39483	3.2198	1.04046	3.0946	0.00197077	0.0540493	protein_coding
ENSG00000110628	SLC22A18	14.8744	3.24477	0.915846	3.54292	0.000395718	0.0221291	protein_coding
ENSG00000181982	CCDC149	7.42611	3.27243	1.17844	2.77691	0.00548778	0.0902287	protein_coding
ENSG00000160200	CBS	17.5109	3.27669	0.905785	3.61752	0.000297442	0.018825	protein_coding
ENSG00000198682	PAPSS2	27.0562	3.32282	0.917742	3.62064	0.000293871	0.0186835	protein_coding
ENSG00000214193	SH3D21	14.9076	3.39632	0.865766	3.92291	8.74853e-05	0.00920043	protein_coding
ENSG00000173040	EVC2	6.75886	3.40354	1.23128	2.76422	0.00570587	0.0920507	protein_coding
ENSG00000250510	GPR162	13.7997	3.43782	1.0364	3.31709	0.000909594	0.0355377	protein_coding
ENSG00000099889	ARVCF	16.6185	3.49372	1.07517	3.24946	0.00115625	0.0398759	protein_coding
ENSG00000187554	TLR5	8.73997	3.58914	1.1551	3.10722	0.00188856	0.0529485	protein_coding
ENSG00000142552	RCN3	7.66409	3.59837	1.11867	3.21666	0.00129693	0.0425825	protein_coding
ENSG00000181409	AATK	9.92555	3.71151	1.0584	3.50671	0.000453681	0.0230681	protein_coding
ENSG00000269378	ITGB1P1	25.793	3.75859	1.03371	3.63602	0.000276882	0.018097	processed_pseudogene
ENSG00000130208	APOC1	80.4682	3.83832	1.1778	3.25889	0.00111848	0.0392541	protein_coding
ENSG00000229391	HLA-DRB6	21.5765	3.84178	0.998467	3.84768	0.000119242	0.0108237	transcribed_unprocessed_pseudogene
ENSG00000184792	OSBP2	5.2499	3.924	1.40261	2.79765	0.00514763	0.0879119	protein_coding
ENSG00000142405	NLRP12	8.99023	3.96768	1.38086	2.87335	0.00406146	0.0778602	protein_coding
ENSG00000228106	RP11-452F19.3	4.50566	4.04235	1.42015	2.84641	0.00442146	0.0814088	lincRNA
ENSG00000105609	LILRB5	15.8975	4.04876	1.29179	3.13421	0.00172315	0.0500862	protein_coding
ENSG00000113749	HRH2	8.01563	4.14703	1.43159	2.89681	0.00376975	0.0755408	protein_coding
ENSG00000235408	SNORA71B	5.14752	4.18872	1.51991	2.75591	0.005853	0.0940987	snoRNA
ENSG00000133063	CHIT1	7.41902	4.20923	1.45805	2.88689	0.00389073	0.0765396	protein_coding
ENSG00000162882	HAAO	8.38001	4.27079	1.30912	3.26233	0.001105	0.0392541	protein_coding
ENSG00000135094	SDS	10.0299	4.27558	1.55819	2.74393	0.00607078	0.0952929	protein_coding
ENSG00000251215	GOLGA5P1	6.27505	4.32581	1.48764	2.90783	0.00363945	0.0746163	processed_pseudogene
ENSG00000279594	RP11-950C14.10	5.01171	4.32688	1.53982	2.81	0.00495417	0.0854427	TEC
ENSG00000111110	PPM1H	10.1884	4.36472	1.24813	3.497	0.000470523	0.0233929	protein_coding
ENSG00000151790	TDO2	6.01959	4.52567	1.59306	2.84086	0.00449918	0.0817274	protein_coding
ENSG00000132967	HMGB1P5	50.6087	4.60143	0.845139	5.44459	5.1926e-08	0.000121048	transcribed_processed_pseudogene
ENSG00000144061	NPHP1	5.44437	4.66773	1.63989	2.84637	0.00442208	0.0814088	protein_coding
ENSG00000205041	CTC-425O23.2	8.77061	4.7367	1.60252	2.95578	0.0031188	0.0694628	sense_intronic
ENSG00000274512	TBC1D3L	22.5982	4.75128	1.2211	3.89097	9.98435e-05	0.00983619	protein_coding
ENSG00000270149	RP11-544M22.13	7.86026	5.00522	1.72722	2.89784	0.00375741	0.0755099	protein_coding
ENSG00000134184	GSTM1	7.97882	5.03488	1.35577	3.71366	0.000204281	0.0153271	protein_coding	validated by RT PCR
ENSG00000283266	AC023283.1	5.72243	5.05413	1.78492	2.83158	0.00463191	0.0825698	protein_coding
ENSG00000123965	PMS2P5	6.02643	5.07848	1.76438	2.87834	0.00399769	0.0776607	unprocessed_pseudogene
ENSG00000019169	MARCO	7.75968	5.09145	1.61211	3.15825	0.00158722	0.0482618	protein_coding	validated by RT PCR
ENSG00000154277	UCHL1	10.3451	5.46425	1.3013	4.19906	2.68026e-05	0.00508512	protein_coding
ENSG00000259479	SORD2P	7.29749	5.57217	1.61041	3.46009	0.000539989	0.0254304	transcribed_unprocessed_pseudogene
ENSG00000250138	RP11-848G14.5	13.6412	6.01182	1.48866	4.03841	5.38152e-05	0.00698749	unprocessed_pseudogene
ENSG00000206585	RNVU1-7	524.178	25.6926	3.73416	6.88042	5.96773e-12	4.17353e-08	snRNA

## Sheet: S2 signif_de_AD_BDC_VS_AD_NT
Differentially expressed genes in AD untreated respect to AD treated with HfN-BDC. Gene name and measured log2FC are reported for each transcript. Only transcripts with with |log2(disease sample/healthy control)|≥1 and a FDR ≤ 0.1 are shown.	gene_name	baseMean	log2FoldChange	lfcSE	stat	pvalue	padj	gene_biotype	gene_source
ENSG00000169245	CXCL10	944.534	-26.2978	2.66658	-9.862	6.08247e-23	9.14926e-19	protein_coding	ensembl_havana
ENSG00000108700	CCL8	1371.71	-12.2856	2.06794	-5.94097	2.83349e-09	4.01704e-07	protein_coding	ensembl_havana
ENSG00000185339	TCN2	84.6728	-10.3373	1.73608	-5.95442	2.60999e-09	3.739e-07	protein_coding	ensembl_havana
ENSG00000138755	CXCL9	359.633	-9.86021	2.42907	-4.05926	4.92285e-05	0.000940908	protein_coding	ensembl_havana
ENSG00000149131	SERPING1	97.5837	-9.82509	2.30171	-4.26861	1.96699e-05	0.000448974	protein_coding	ensembl_havana
ENSG00000156113	KCNMA1	23.3052	-9.42603	2.1189	-4.44856	8.64473e-06	0.000234301	protein_coding	ensembl_havana
ENSG00000165949	IFI27	66.2517	-8.89685	1.89669	-4.69071	2.72254e-06	9.37125e-05	protein_coding	ensembl_havana
ENSG00000105609	LILRB5	15.8975	-8.63494	1.48852	-5.80104	6.59055e-09	7.86786e-07	protein_coding	ensembl_havana
ENSG00000136235	GPNMB	1875.5	-8.61965	1.23586	-6.97462	3.06705e-12	2.70153e-09	protein_coding	ensembl_havana
ENSG00000106066	CPVL	87.0045	-8.475	1.39025	-6.09603	1.08737e-09	2.05487e-07	protein_coding	ensembl_havana
ENSG00000130208	APOC1	80.4682	-8.46202	1.25492	-6.74309	1.55052e-11	7.2884e-09	protein_coding	ensembl_havana
ENSG00000135094	SDS	10.0299	-8.42563	1.62447	-5.18669	2.14066e-07	1.21508e-05	protein_coding	ensembl_havana
ENSG00000165092	ALDH1A1	51.6689	-8.30287	1.00984	-8.22193	2.00253e-16	1.5061e-12	protein_coding	ensembl_havana
ENSG00000100336	APOL4	54.3241	-8.23234	1.51917	-5.41898	5.99391e-08	4.17329e-06	protein_coding	ensembl_havana
ENSG00000130203	APOE	269.086	-8.14891	1.04184	-7.82167	5.2129e-15	1.96031e-11	protein_coding	ensembl_havana
ENSG00000198785	GRIN3A	11.4022	-7.86965	2.64365	-2.97681	0.00291262	0.0206659	protein_coding	ensembl_havana
ENSG00000166278	C2	108.387	-7.76017	1.49147	-5.20302	1.96077e-07	1.13876e-05	protein_coding	ensembl_havana
ENSG00000188820	FAM26F	274.26	-7.70627	1.59424	-4.83383	1.33932e-06	5.19255e-05	protein_coding	ensembl_havana
ENSG00000267645	RP11-577H5.5	19.6525	-7.67167	2.09962	-3.65384	0.000258352	0.00337924	protein_coding	havana
ENSG00000198829	SUCNR1	18.4581	-7.56144	1.80711	-4.18428	2.86076e-05	0.000602682	protein_coding	ensembl_havana
ENSG00000173369	C1QB	154.774	-7.54584	1.50529	-5.01289	5.36193e-07	2.5359e-05	protein_coding	ensembl_havana
ENSG00000088827	SIGLEC1	138.197	-7.543	1.91979	-3.92909	8.5269e-05	0.0014283	protein_coding	ensembl_havana
ENSG00000226954	RP5-983L19.2	4.74709	-7.48522	1.81031	-4.13477	3.55318e-05	0.000723514	lincRNA	havana
ENSG00000167994	RAB3IL1	6.16167	-7.42201	1.7419	-4.26088	2.0362e-05	0.000461274	protein_coding	ensembl_havana
ENSG00000234323	LINC01505	3.4251	-7.33223	2.22513	-3.2952	0.000983532	0.00921188	lincRNA	havana
ENSG00000151790	TDO2	6.01959	-7.19687	1.59667	-4.50743	6.56181e-06	0.000190545	protein_coding	ensembl_havana
ENSG00000275385	CCL18	51.3268	-7.1579	1.62278	-4.41089	1.02948e-05	0.000268471	protein_coding	ensembl_havana
ENSG00000011201	ANOS1	5.71751	-7.15347	1.69381	-4.2233	2.40748e-05	0.000526916	protein_coding	ensembl_havana
ENSG00000154645	CHODL	4.50472	-7.1356	2.18815	-3.26102	0.00111014	0.0100777	protein_coding	ensembl_havana
ENSG00000265531	FCGR1CP	11.7638	-7.13031	2.4763	-2.87942	0.00398406	0.0261695	unprocessed_pseudogene	havana
ENSG00000259753	RP11-290H9.2	3.77711	-7.0691	1.79797	-3.93172	8.43414e-05	0.0014192	protein_coding	havana
ENSG00000277610	RNVU1-4	3.27157	-7.05222	1.83281	-3.84776	0.000119202	0.0018428	snRNA	ensembl
ENSG00000133216	EPHB2	29.4866	-6.89977	1.13979	-6.05353	1.41707e-09	2.45006e-07	protein_coding	ensembl_havana
ENSG00000136960	ENPP2	57.9148	-6.87911	1.53954	-4.46828	7.88496e-06	0.000218829	protein_coding	ensembl_havana
ENSG00000185567	AHNAK2	4.84906	-6.82424	1.52886	-4.46362	8.05878e-06	0.000222015	protein_coding	ensembl_havana
ENSG00000163121	NEURL3	12.7781	-6.82165	2.35705	-2.89415	0.00380188	0.0252709	protein_coding	ensembl_havana
ENSG00000234906	APOC2	3.5851	-6.77292	2.02684	-3.34162	0.00083291	0.00808821	protein_coding	havana
ENSG00000198019	FCGR1B	31.4311	-6.73254	1.8111	-3.71738	0.000201296	0.00277027	protein_coding	ensembl_havana
ENSG00000122824	NUDT10	3.96712	-6.72312	2.13934	-3.14262	0.00167445	0.0137635	protein_coding	ensembl_havana
ENSG00000150337	FCGR1A	125.944	-6.69225	1.66641	-4.01598	5.91991e-05	0.00108198	protein_coding	ensembl_havana
ENSG00000224916	APOC4-APOC2	5.06992	-6.64948	1.64667	-4.03813	5.38792e-05	0.0010116	protein_coding	ensembl_havana
ENSG00000152766	ANKRD22	95.8725	-6.59057	1.68119	-3.92017	8.84864e-05	0.00146834	protein_coding	ensembl_havana
ENSG00000274276	CBSL	4.09777	-6.52914	1.70712	-3.82465	0.000130957	0.00198976	protein_coding	ensembl_havana
ENSG00000233901	LINC01503	3.02517	-6.50523	2.08844	-3.11488	0.0018402	0.0147315	lincRNA	havana
ENSG00000139410	SDSL	10.4414	-6.40753	1.29967	-4.93013	8.21766e-07	3.54226e-05	protein_coding	ensembl_havana
ENSG00000180767	CHST13	2.60687	-6.20467	1.85779	-3.33982	0.000838322	0.0081198	protein_coding	ensembl_havana
ENSG00000239948	RN7SL368P	4.61283	-6.17524	2.01772	-3.06051	0.0022096	0.0168715	misc_RNA	ensembl
ENSG00000179241	LDLRAD3	3.83991	-6.17166	1.78229	-3.46277	0.000534642	0.00583606	protein_coding	ensembl_havana
ENSG00000128383	APOBEC3A	73.0218	-6.10793	1.63343	-3.73932	0.000184516	0.00257945	protein_coding	ensembl_havana
ENSG00000197272	IL27	4.32298	-6.09053	2.09967	-2.90071	0.00372322	0.0248799	protein_coding	ensembl_havana
ENSG00000272078	RP4-734G22.3	3.88681	-6.04356	2.11998	-2.85077	0.00436139	0.0279047	antisense	havana
ENSG00000110077	MS4A6A	41.2396	-5.97937	1.39027	-4.30086	1.70134e-05	0.000398002	protein_coding	ensembl_havana
ENSG00000173372	C1QA	84.0939	-5.97139	1.46502	-4.07597	4.58221e-05	0.000888216	protein_coding	ensembl_havana
ENSG00000244437	IGKV3-15	5.07603	-5.93525	1.56626	-3.78943	0.000150994	0.00222019	IG_V_gene	havana
ENSG00000133121	STARD13	6.35192	-5.91692	1.62883	-3.63263	0.000280551	0.00359765	protein_coding	ensembl_havana
ENSG00000130529	TRPM4	9.82162	-5.89438	1.12773	-5.22677	1.72495e-07	1.0096e-05	protein_coding	ensembl_havana
ENSG00000019169	MARCO	7.75968	-5.87215	1.43745	-4.08512	4.40544e-05	0.000861726	protein_coding	ensembl_havana
ENSG00000260135	RP11-212I21.2	2.37533	-5.85286	2.03421	-2.87722	0.004012	0.0262613	lincRNA	havana
ENSG00000198502	HLA-DRB5	374.953	-5.78389	1.00638	-5.74724	9.07129e-09	9.81657e-07	protein_coding	ensembl_havana
ENSG00000100079	LGALS2	11.0055	-5.66509	1.20073	-4.71803	2.38143e-06	8.4088e-05	protein_coding	ensembl_havana
ENSG00000112116	IL17F	6.13205	-5.66407	1.9951	-2.83898	0.00452574	0.0287484	protein_coding	ensembl_havana
ENSG00000250138	RP11-848G14.5	13.6412	-5.64233	1.23279	-4.57686	4.72001e-06	0.000146087	unprocessed_pseudogene	havana
ENSG00000206127	GOLGA8O	8.76086	-5.6255	1.46897	-3.82954	0.000128382	0.00195854	protein_coding	ensembl_havana
ENSG00000159189	C1QC	112.921	-5.62198	1.69875	-3.30948	0.000934704	0.00884466	protein_coding	ensembl_havana
ENSG00000122254	HS3ST2	2.73244	-5.6011	2.20618	-2.53882	0.0111226	0.0555282	protein_coding	ensembl_havana
ENSG00000135253	KCP	12.7317	-5.48715	1.07483	-5.10516	3.30522e-07	1.7506e-05	protein_coding	ensembl_havana
ENSG00000279814	RP11-399K21.12	4.97753	-5.48068	1.61895	-3.38534	0.000710908	0.00727943	TEC	havana
ENSG00000179163	FUCA1	1331.98	-5.4375	0.777616	-6.99252	2.69986e-12	2.53821e-09	protein_coding	ensembl_havana
ENSG00000130881	LRP3	5.05455	-5.43157	1.374	-3.9531	7.71437e-05	0.0013292	protein_coding	ensembl_havana
ENSG00000181374	CCL13	32.6048	-5.33681	1.70501	-3.13008	0.00174759	0.014172	protein_coding	ensembl_havana
ENSG00000169994	MYO7B	7.93311	-5.33323	1.40384	-3.79902	0.00014527	0.00215286	protein_coding	ensembl_havana
ENSG00000162512	SDC3	31.1844	-5.32382	1.40491	-3.78944	0.00015099	0.00222019	protein_coding	ensembl_havana
ENSG00000160307	S100B	6.45166	-5.30669	1.62991	-3.25581	0.0011307	0.0102385	protein_coding	ensembl_havana
ENSG00000179344	HLA-DQB1	304.449	-5.29147	0.952209	-5.55705	2.7438e-08	2.28023e-06	protein_coding	ensembl_havana
ENSG00000073737	DHRS9	9.30811	-5.26682	1.05429	-4.99562	5.86465e-07	2.70601e-05	protein_coding	ensembl_havana
ENSG00000148655	C10orf11	7.49111	-5.26084	1.55335	-3.38677	0.000707199	0.00725373	protein_coding	ensembl_havana
ENSG00000271698	GS1-393G12.13	4.00512	-5.22872	2.16543	-2.41463	0.0157511	0.0713179	protein_coding	havana
ENSG00000141574	SECTM1	99.3906	-5.21632	1.27592	-4.08827	4.34597e-05	0.000852308	protein_coding	ensembl_havana
ENSG00000187116	LILRA5	18.2807	-5.21446	1.67402	-3.11494	0.00183985	0.0147315	protein_coding	ensembl_havana
ENSG00000257838	RP11-368J21.3	3.37065	-5.19501	1.82027	-2.85398	0.00431754	0.0277303	transcribed_unprocessed_pseudogene	havana
ENSG00000147614	ATP6V0D2	20.0885	-5.17373	1.82595	-2.83344	0.00460499	0.0291043	protein_coding	ensembl_havana
ENSG00000188060	RAB42	18.4569	-5.1575	0.951886	-5.41819	6.0205e-08	4.17329e-06	protein_coding	ensembl_havana
ENSG00000255833	TIFAB	24.3507	-5.15661	1.02281	-5.04159	4.61684e-07	2.2621e-05	protein_coding	ensembl_havana
ENSG00000248769	RP11-974F13.5	2.65192	-5.15518	2.27428	-2.26673	0.0234067	0.094115	unprocessed_pseudogene	havana
ENSG00000197766	CFD	19.6535	-5.15049	0.827094	-6.22721	4.74823e-10	1.09881e-07	protein_coding	ensembl_havana
ENSG00000272217	XXbac-BPG157A10.21	5.20226	-5.14932	1.77357	-2.90337	0.00369174	0.0247024	lincRNA	havana
ENSG00000053747	LAMA3	5.20886	-5.14213	1.83037	-2.80933	0.00496445	0.0307939	protein_coding	ensembl_havana
ENSG00000137726	FXYD6	4.89683	-5.12932	1.57695	-3.25268	0.00114323	0.0103156	protein_coding	ensembl_havana
ENSG00000177575	CD163	218.759	-5.12629	0.972115	-5.27334	1.33967e-07	8.09288e-06	protein_coding	ensembl_havana
ENSG00000128594	LRRC4	3.03985	-5.12336	1.64021	-3.1236	0.00178653	0.0144091	protein_coding	ensembl_havana
ENSG00000162745	OLFML2B	58.9018	-5.12151	1.28826	-3.97553	7.02228e-05	0.00123111	protein_coding	ensembl_havana
ENSG00000105697	HAMP	3.9206	-5.10313	1.45072	-3.51766	0.000435376	0.00504152	protein_coding	ensembl_havana
ENSG00000073464	CLCN4	17.3179	-5.10259	0.987692	-5.16617	2.38935e-07	1.33113e-05	protein_coding	ensembl_havana
ENSG00000197646	PDCD1LG2	34.9739	-5.09653	1.51049	-3.3741	0.000740579	0.00749005	protein_coding	ensembl_havana
ENSG00000163751	CPA3	5.9901	-5.06875	1.9253	-2.6327	0.00847083	0.0458445	protein_coding	ensembl_havana
ENSG00000253341	RP11-730G20.2	3.46613	-5.0423	1.58518	-3.1809	0.00146821	0.0125126	processed_pseudogene	havana
ENSG00000243101	RPS3P7	2.52135	-5.03576	2.246	-2.2421	0.024955	0.0981806	processed_pseudogene	havana
ENSG00000280161	CTC-205M6.1	3.64465	-5.02596	1.9488	-2.579	0.00990857	0.0511478	TEC	havana
ENSG00000135218	CD36	188.358	-5.02497	0.686501	-7.31968	2.48558e-13	4.16001e-10	protein_coding	ensembl_havana
ENSG00000110079	MS4A4A	27.0678	-5.00618	1.5039	-3.32881	0.000872188	0.00838304	protein_coding	ensembl_havana
ENSG00000119917	IFIT3	748.45	-5.00609	1.09338	-4.57854	4.6824e-06	0.000145522	protein_coding	ensembl_havana
ENSG00000002933	TMEM176A	100.754	-4.99383	1.24117	-4.02349	5.73423e-05	0.00106026	protein_coding	ensembl_havana
ENSG00000101439	CST3	117.554	-4.97158	0.828202	-6.00286	1.93876e-09	3.06888e-07	protein_coding	ensembl_havana
ENSG00000214063	TSPAN4	44.3042	-4.94667	0.876709	-5.64232	1.67778e-08	1.50102e-06	protein_coding	ensembl_havana
ENSG00000197629	MPEG1	820.844	-4.9431	0.797412	-6.19893	5.68479e-10	1.27628e-07	protein_coding	ensembl_havana
ENSG00000243649	CFB	42.3695	-4.92262	1.53325	-3.21059	0.00132464	0.011575	protein_coding	ensembl_havana
ENSG00000177675	CD163L1	7.27295	-4.89565	1.32044	-3.70758	0.000209252	0.00285624	protein_coding	ensembl_havana
ENSG00000281991	TMEM265	4.27034	-4.88687	1.96754	-2.48375	0.0130006	0.0620417	protein_coding	ensembl_havana
ENSG00000120262	CCDC170	6.4152	-4.88196	1.28871	-3.78826	0.000151707	0.00222631	protein_coding	ensembl_havana
ENSG00000229391	HLA-DRB6	21.5765	-4.83937	0.903719	-5.35496	8.55769e-08	5.54848e-06	transcribed_unprocessed_pseudogene	havana
ENSG00000108950	FAM20A	25.542	-4.76745	1.40254	-3.39915	0.00067595	0.00703643	protein_coding	ensembl_havana
ENSG00000120708	TGFBI	599.321	-4.71777	0.71206	-6.62552	3.46019e-11	1.36969e-08	protein_coding	ensembl_havana
ENSG00000138829	FBN2	8.23355	-4.71089	1.31513	-3.58207	0.000340876	0.00416528	protein_coding	ensembl_havana
ENSG00000268500	AC018755.18	10.2363	-4.69345	1.64146	-2.85931	0.00424565	0.0274208	protein_coding	ensembl_havana
ENSG00000220412	RP11-95M15.2	3.81467	-4.6921	2.09004	-2.24498	0.0247694	0.0976111	processed_pseudogene	havana
ENSG00000260335	RP11-345J4.6	5.94935	-4.68435	1.88281	-2.48796	0.0128478	0.0616056	unprocessed_pseudogene	havana
ENSG00000186818	LILRB4	452.319	-4.68088	0.792501	-5.90646	3.49535e-09	4.82358e-07	protein_coding	ensembl_havana
ENSG00000248429	RP11-597D13.9	4.14803	-4.66618	1.35909	-3.43332	0.000596236	0.00638333	antisense	havana
ENSG00000115129	TP53I3	14.5762	-4.65879	0.829255	-5.61805	1.9313e-08	1.66958e-06	protein_coding	ensembl_havana
ENSG00000225492	GBP1P1	15.3763	-4.65756	1.73786	-2.68005	0.00736109	0.0413304	transcribed_unprocessed_pseudogene	havana
ENSG00000113494	PRLR	5.89439	-4.63962	1.36891	-3.38928	0.000700759	0.00721397	protein_coding	ensembl_havana
ENSG00000183023	SLC8A1	101.511	-4.61638	0.977782	-4.72128	2.34371e-06	8.31463e-05	protein_coding	ensembl_havana
ENSG00000118849	RARRES1	3.47557	-4.61524	1.54363	-2.98986	0.00279106	0.0200301	protein_coding	ensembl_havana
ENSG00000244575	IGKV1-27	4.59375	-4.58438	1.94709	-2.35448	0.0185489	0.0797954	IG_V_gene	havana
ENSG00000117594	HSD11B1	11.3248	-4.56711	1.47865	-3.08869	0.00201041	0.0157383	protein_coding	ensembl_havana
ENSG00000085871	MGST2	10.591	-4.56504	1.01791	-4.48473	7.30077e-06	0.000206425	protein_coding	ensembl_havana
ENSG00000254765	RP11-1H15.1	3.26709	-4.56249	1.88294	-2.42307	0.0153901	0.0701935	processed_pseudogene	havana
ENSG00000106565	TMEM176B	217.463	-4.56021	1.01194	-4.5064	6.59371e-06	0.000190736	protein_coding	ensembl_havana
ENSG00000272666	CTA-384D8.35	2.73341	-4.55739	1.74206	-2.61609	0.00889428	0.0474089	lincRNA	havana
ENSG00000123965	PMS2P5	6.02643	-4.55719	1.54815	-2.94364	0.00324372	0.0224022	unprocessed_pseudogene	havana
ENSG00000275538	RNVU1-19	4.01633	-4.55592	1.6045	-2.83946	0.00451899	0.0287177	snRNA	ensembl
ENSG00000205041	CTC-425O23.2	8.77061	-4.53413	1.34861	-3.36208	0.000773588	0.00770107	sense_intronic	ensembl_havana
ENSG00000268849	SIGLEC22P	5.16923	-4.53139	1.35662	-3.3402	0.000837176	0.00811392	transcribed_unprocessed_pseudogene	havana
ENSG00000196126	HLA-DRB1	1217.46	-4.52962	0.702773	-6.44535	1.15332e-10	3.27325e-08	protein_coding	ensembl_havana
ENSG00000025434	NR1H3	94.7786	-4.52621	0.946824	-4.78041	1.74938e-06	6.48132e-05	protein_coding	ensembl_havana
ENSG00000141447	OSBPL1A	51.2505	-4.52352	0.805771	-5.61391	1.97808e-08	1.69711e-06	protein_coding	ensembl_havana
ENSG00000100600	LGMN	454.728	-4.5173	0.721037	-6.26501	3.72792e-10	8.76177e-08	protein_coding	ensembl_havana
ENSG00000235408	SNORA71B	5.14752	-4.51651	1.28767	-3.50751	0.000452319	0.00517005	snoRNA	ensembl_havana
ENSG00000227379	PPIAP2	2.99869	-4.51284	1.82163	-2.47736	0.0132358	0.062726	processed_pseudogene	havana
ENSG00000232629	HLA-DQB2	4.4831	-4.47495	1.45111	-3.08382	0.00204363	0.0159359	protein_coding	ensembl_havana
ENSG00000156453	PCDH1	5.64837	-4.46615	1.43663	-3.10878	0.00187861	0.0149435	protein_coding	ensembl_havana
ENSG00000182326	C1S	61.21	-4.4595	1.16743	-3.81992	0.000133494	0.00201608	protein_coding	ensembl_havana
ENSG00000087076	HSD17B14	13.5172	-4.4496	1.2091	-3.6801	0.000233139	0.00310617	protein_coding	ensembl_havana
ENSG00000145936	KCNMB1	11.8626	-4.41358	1.08655	-4.062	4.86549e-05	0.000934299	protein_coding	ensembl_havana
ENSG00000132514	CLEC10A	64.5192	-4.40556	0.981451	-4.48883	7.16168e-06	0.000203256	protein_coding	ensembl_havana
ENSG00000174600	CMKLR1	182.565	-4.36231	0.833297	-5.235	1.64988e-07	9.69432e-06	protein_coding	ensembl_havana
ENSG00000204287	HLA-DRA	3611.09	-4.35133	0.712854	-6.1041	1.03384e-09	2.05487e-07	protein_coding	ensembl_havana
ENSG00000152767	FARP1	3.45812	-4.34708	1.32233	-3.28743	0.00101106	0.00942842	protein_coding	ensembl_havana
ENSG00000168546	GFRA2	4.12766	-4.34031	1.23093	-3.52604	0.000421819	0.00492004	protein_coding	ensembl_havana
ENSG00000270750	RP11-461L13.3	3.05839	-4.33837	1.93521	-2.2418	0.0249741	0.098212	lincRNA	havana
ENSG00000038945	MSR1	89.0448	-4.33386	1.0652	-4.06859	4.72988e-05	0.000914484	protein_coding	ensembl_havana
ENSG00000123700	KCNJ2	25.4491	-4.32505	0.992982	-4.35562	1.32691e-05	0.000327741	protein_coding	ensembl_havana
ENSG00000132669	RIN2	90.7468	-4.28902	0.660512	-6.49347	8.38798e-11	2.74287e-08	protein_coding	ensembl_havana
ENSG00000187474	FPR3	434.078	-4.2824	0.868623	-4.9301	8.21865e-07	3.54226e-05	protein_coding	ensembl_havana
ENSG00000117984	CTSD	3045	-4.27113	0.64085	-6.66478	2.65065e-11	1.13917e-08	protein_coding	ensembl_havana
ENSG00000002587	HS3ST1	32.7611	-4.27064	0.853476	-5.00382	5.62041e-07	2.61741e-05	protein_coding	ensembl_havana
ENSG00000167601	AXL	10.3902	-4.26884	1.36211	-3.13399	0.00172449	0.0140291	protein_coding	ensembl_havana
ENSG00000129538	RNASE1	70.3749	-4.26135	1.00426	-4.24327	2.20285e-05	0.000487284	protein_coding	ensembl_havana
ENSG00000105610	KLF1	2.41435	-4.25677	1.6144	-2.63676	0.00837028	0.0454533	protein_coding	ensembl_havana
ENSG00000215458	AATBC	2.84233	-4.23141	1.33009	-3.1813	0.00146615	0.0125022	antisense	havana
ENSG00000257341	AL928654.7	6.6742	-4.20576	1.5917	-2.6423	0.00823448	0.0449757	protein_coding	havana
ENSG00000074964	ARHGEF10L	69.636	-4.2051	0.747238	-5.62753	1.82807e-08	1.58947e-06	protein_coding	ensembl_havana
ENSG00000196209	SIRPB2	16.0233	-4.20191	1.13767	-3.69343	0.000221246	0.00298958	protein_coding	ensembl_havana
ENSG00000235262	KDM5C-IT1	4.67574	-4.19457	1.7436	-2.4057	0.0161414	0.072431	sense_intronic	havana
ENSG00000164125	FAM198B	101.861	-4.16919	0.948876	-4.39382	1.11377e-05	0.000287857	protein_coding	ensembl_havana
ENSG00000283266	AC023283.1	5.72243	-4.16424	1.54945	-2.68756	0.00719756	0.0406251	protein_coding	ensembl
ENSG00000257767	RP11-162P23.2	17.1441	-4.16133	1.45849	-2.85318	0.00432838	0.0277762	protein_coding	havana
ENSG00000279946	CH17-76K2.6	3.09989	-4.15663	1.76657	-2.35294	0.0186257	0.0800354	TEC	havana
ENSG00000161955	TNFSF13	117.859	-4.15362	0.986074	-4.21228	2.52811e-05	0.000546376	protein_coding	ensembl_havana
ENSG00000196730	DAPK1	266.22	-4.14336	0.729354	-5.68087	1.34014e-08	1.29221e-06	protein_coding	ensembl_havana
ENSG00000142621	FHAD1	9.26384	-4.13884	1.15254	-3.59105	0.000329352	0.00404748	protein_coding	ensembl_havana
ENSG00000102575	ACP5	603.801	-4.11045	0.621586	-6.61284	3.77009e-11	1.45409e-08	protein_coding	ensembl_havana
ENSG00000068781	STON1-GTF2A1L	3.34407	-4.09393	1.82084	-2.24837	0.0245526	0.0971127	protein_coding	ensembl_havana
ENSG00000196735	HLA-DQA1	569.361	-4.07303	0.641519	-6.34905	2.16651e-10	5.71731e-08	protein_coding	ensembl_havana
ENSG00000188610	FAM72B	5.67863	-4.06764	1.68488	-2.4142	0.0157697	0.0713191	protein_coding	ensembl_havana
ENSG00000115107	STEAP3	30.5819	-4.05768	0.87899	-4.6163	3.90643e-06	0.000126398	protein_coding	ensembl_havana
ENSG00000168062	BATF2	18.2822	-4.04924	1.18568	-3.41511	0.000637565	0.00673946	protein_coding	ensembl_havana
ENSG00000158528	PPP1R9A	4.74613	-4.03933	1.33113	-3.03451	0.00240928	0.018075	protein_coding	ensembl_havana
ENSG00000187808	SOWAHD	4.70237	-4.0393	1.00273	-4.02828	5.61861e-05	0.0010434	protein_coding	ensembl_havana
ENSG00000183734	ASCL2	13.8581	-4.02604	0.857956	-4.69259	2.69765e-06	9.32827e-05	protein_coding	ensembl_havana
ENSG00000172322	CLEC12A	18.4368	-4.01777	0.729872	-5.50476	3.69664e-08	2.86623e-06	protein_coding	ensembl_havana
ENSG00000099998	GGT5	13.377	-4.01284	1.35973	-2.9512	0.00316538	0.021962	protein_coding	ensembl_havana
ENSG00000166527	CLEC4D	10.8965	-3.99554	0.998385	-4.00201	6.28072e-05	0.00112738	protein_coding	ensembl_havana
ENSG00000087245	MMP2	12.1654	-3.99233	1.0811	-3.69285	0.000221758	0.00299119	protein_coding	ensembl_havana
ENSG00000242574	HLA-DMB	469.737	-3.98754	0.621917	-6.4117	1.43909e-10	3.8655e-08	protein_coding	ensembl_havana
ENSG00000261226	RP11-830F9.7	6.12547	-3.97315	1.28987	-3.08026	0.00206817	0.0160606	sense_intronic	havana
ENSG00000186318	BACE1	4.71753	-3.94456	1.25366	-3.14643	0.00165276	0.0136373	protein_coding	ensembl_havana
ENSG00000111206	FOXM1	3.19002	-3.93561	1.31262	-2.99828	0.00271512	0.0196913	protein_coding	ensembl_havana
ENSG00000231528	FAM225A	19.5715	-3.9319	1.09297	-3.59746	0.000321334	0.00396369	lincRNA	havana
ENSG00000128283	CDC42EP1	6.91361	-3.93094	1.09683	-3.58392	0.00033848	0.0041461	protein_coding	ensembl_havana
ENSG00000131042	LILRB2	110.753	-3.92872	0.806151	-4.87343	1.09677e-06	4.42296e-05	protein_coding	ensembl_havana
ENSG00000160318	CLDND2	9.63294	-3.92108	1.00345	-3.9076	9.32175e-05	0.00152576	protein_coding	ensembl_havana
ENSG00000142494	SLC47A1	3.68937	-3.91477	1.61776	-2.41987	0.0155262	0.0706001	protein_coding	ensembl_havana
ENSG00000172889	EGFL7	2.90065	-3.90376	1.28608	-3.03538	0.00240231	0.0180317	protein_coding	ensembl_havana
ENSG00000275215	RNA5-8S5	50.9137	-3.88819	1.67813	-2.31698	0.020505	0.0858198	rRNA	ensembl
ENSG00000277739	RNA5-8S5	50.9137	-3.88819	1.67813	-2.31698	0.020505	0.0858198	rRNA	ensembl
ENSG00000278189	RNA5-8S5	50.9137	-3.88819	1.67813	-2.31698	0.020505	0.0858198	rRNA	ensembl
ENSG00000278233	RNA5-8S5	50.9137	-3.88819	1.67813	-2.31698	0.020505	0.0858198	rRNA	ensembl
ENSG00000169026	MFSD7	14.003	-3.87293	0.911878	-4.2472	2.1646e-05	0.000482369	protein_coding	ensembl_havana
ENSG00000135077	HAVCR2	124.652	-3.86974	0.599155	-6.45867	1.05624e-10	3.11528e-08	protein_coding	ensembl_havana
ENSG00000030582	GRN	1199.2	-3.8522	0.707897	-5.44175	5.27607e-08	3.77917e-06	protein_coding	ensembl_havana
ENSG00000169495	HTRA4	10.4536	-3.83798	1.00764	-3.80888	0.0001396	0.00208319	protein_coding	ensembl_havana
ENSG00000126709	IFI6	400.828	-3.83343	1.00254	-3.82372	0.000131453	0.00199326	protein_coding	ensembl_havana
ENSG00000277491	RP11-676J12.9	3.96916	-3.83117	1.54639	-2.47749	0.0132309	0.062726	lincRNA	havana
ENSG00000154277	UCHL1	10.3451	-3.83095	0.888765	-4.31042	1.62947e-05	0.000384176	protein_coding	ensembl_havana
ENSG00000167680	SEMA6B	252.514	-3.82411	0.639045	-5.98409	2.17603e-09	3.30468e-07	protein_coding	ensembl_havana
ENSG00000169860	P2RY1	19.6049	-3.81553	0.93389	-4.08563	4.39571e-05	0.00086094	protein_coding	ensembl_havana
ENSG00000196189	SEMA4A	226.853	-3.80242	0.666383	-5.70605	1.15627e-08	1.15183e-06	protein_coding	ensembl_havana
ENSG00000267228	RP11-49K24.6	5.14117	-3.78187	1.6676	-2.26785	0.0233382	0.0940733	protein_coding	havana
ENSG00000157827	FMNL2	97.2423	-3.77179	0.782726	-4.81879	1.4443e-06	5.49463e-05	protein_coding	ensembl_havana
ENSG00000143344	RGL1	448.448	-3.76609	0.697277	-5.40114	6.62198e-08	4.50714e-06	protein_coding	ensembl_havana
ENSG00000161929	SCIMP	24.7618	-3.76234	0.832786	-4.51777	6.24935e-06	0.000182176	protein_coding	ensembl_havana
ENSG00000260197	RP11-424G14.1	5.69365	-3.76109	1.67155	-2.25006	0.0244452	0.0967899	lincRNA	havana
ENSG00000105048	TNNT1	3.02089	-3.75335	1.46851	-2.5559	0.0105913	0.0536728	protein_coding	ensembl_havana
ENSG00000002549	LAP3	775.382	-3.7472	0.684988	-5.47046	4.48867e-08	3.3425e-06	protein_coding	ensembl_havana
ENSG00000158163	DZIP1L	6.20134	-3.7438	1.14579	-3.26744	0.00108525	0.00992363	protein_coding	ensembl_havana
ENSG00000115414	FN1	3.54635	-3.7366	1.38854	-2.69103	0.00712328	0.040342	protein_coding	ensembl_havana
ENSG00000268790	CTC-429P9.4	3.69906	-3.73382	1.51816	-2.45944	0.0139153	0.0650851	protein_coding	havana
ENSG00000204472	AIF1	188.335	-3.73228	0.706504	-5.28274	1.27266e-07	7.84846e-06	protein_coding	ensembl_havana
ENSG00000231389	HLA-DPA1	1398.41	-3.73181	0.672602	-5.54833	2.88419e-08	2.37071e-06	protein_coding	ensembl_havana
ENSG00000244405	ETV5	15.9259	-3.72592	1.02664	-3.62925	0.000284245	0.00362647	protein_coding	ensembl_havana
ENSG00000137491	SLCO2B1	175.219	-3.71197	0.801282	-4.63254	3.61211e-06	0.000119152	protein_coding	ensembl_havana
ENSG00000004468	CD38	73.6578	-3.71078	1.18282	-3.13723	0.0017055	0.0139122	protein_coding	ensembl_havana
ENSG00000042493	CAPG	766.038	-3.70466	0.654849	-5.65728	1.53794e-08	1.41925e-06	protein_coding	ensembl_havana
ENSG00000171631	P2RY6	20.3198	-3.70385	1.01894	-3.635	0.000277981	0.00357996	protein_coding	ensembl_havana
ENSG00000251442	LINC01094	6.99263	-3.69756	1.03473	-3.57345	0.000352304	0.00426958	lincRNA	havana
ENSG00000014257	ACPP	6.2588	-3.68879	1.20173	-3.06957	0.00214368	0.0164769	protein_coding	ensembl_havana
ENSG00000135838	NPL	173.274	-3.67721	0.669035	-5.49629	3.87861e-08	2.97663e-06	protein_coding	ensembl_havana
ENSG00000005381	MPO	4.70438	-3.67691	1.28458	-2.86236	0.00420505	0.027241	protein_coding	ensembl_havana
ENSG00000090013	BLVRB	101.446	-3.66998	0.529928	-6.92543	4.34664e-12	2.88967e-09	protein_coding	ensembl_havana
ENSG00000196932	TMEM26	7.33184	-3.66778	1.6086	-2.28011	0.0226013	0.0920578	protein_coding	ensembl_havana
ENSG00000186074	CD300LF	75.8465	-3.66186	0.69425	-5.27456	1.33076e-07	8.07147e-06	protein_coding	ensembl_havana
ENSG00000272277	RP1-40E16.12	5.49582	-3.65114	1.37085	-2.66341	0.00773538	0.0428952	antisense	havana
ENSG00000154734	ADAMTS1	3.63184	-3.64027	1.58676	-2.29416	0.0217814	0.0896741	protein_coding	ensembl_havana
ENSG00000160200	CBS	17.5109	-3.62948	0.759532	-4.77857	1.76546e-06	6.52481e-05	protein_coding	ensembl_havana
ENSG00000250510	GPR162	13.7997	-3.62683	0.846952	-4.28221	1.85046e-05	0.000428886	protein_coding	ensembl_havana
ENSG00000182511	FES	33.7626	-3.61202	0.66433	-5.43709	5.41576e-08	3.86085e-06	protein_coding	ensembl_havana
ENSG00000130830	MPP1	246.431	-3.60647	0.497973	-7.24231	4.41099e-13	5.36076e-10	protein_coding	ensembl_havana
ENSG00000134321	RSAD2	457.135	-3.60062	1.0731	-3.35534	0.000792665	0.00782768	protein_coding	ensembl_havana
ENSG00000168961	LGALS9	128.484	-3.59565	0.585277	-6.1435	8.07208e-10	1.66329e-07	protein_coding	ensembl_havana
ENSG00000168995	SIGLEC7	24.46	-3.58659	0.741179	-4.83903	1.30475e-06	5.08446e-05	protein_coding	ensembl_havana
ENSG00000188305	C19orf35	3.47555	-3.57888	1.51012	-2.36993	0.0177914	0.0776379	protein_coding	ensembl_havana
ENSG00000244482	LILRA6	61.0163	-3.57446	0.605531	-5.90302	3.56904e-09	4.8805e-07	protein_coding	ensembl_havana
ENSG00000163702	IL17RC	15.2826	-3.57371	0.786498	-4.54382	5.52436e-06	0.000165863	protein_coding	ensembl_havana
ENSG00000235568	NFAM1	59.6806	-3.55881	0.740518	-4.80584	1.54101e-06	5.79497e-05	protein_coding	ensembl_havana
ENSG00000163131	CTSS	2201.16	-3.55164	0.649706	-5.46653	4.58921e-08	3.38387e-06	protein_coding	ensembl_havana
ENSG00000112759	SLC29A1	29.0641	-3.51005	0.760819	-4.61351	3.95916e-06	0.000127553	protein_coding	ensembl_havana
ENSG00000010327	STAB1	481.387	-3.50299	0.478583	-7.3195	2.48904e-13	4.16001e-10	protein_coding	ensembl_havana
ENSG00000093072	CECR1	309.097	-3.49707	0.523038	-6.68608	2.29223e-11	1.01411e-08	protein_coding	ensembl_havana
ENSG00000204257	HLA-DMA	270.159	-3.49096	0.513801	-6.79439	1.08775e-11	5.81932e-09	protein_coding	ensembl_havana
ENSG00000162882	HAAO	8.38001	-3.48374	0.995304	-3.50017	0.000464957	0.0052661	protein_coding	ensembl_havana
ENSG00000174944	P2RY14	6.71937	-3.47198	1.22985	-2.82309	0.00475626	0.0298596	protein_coding	ensembl_havana
ENSG00000171777	RASGRP4	9.43887	-3.47151	0.939962	-3.69325	0.000221406	0.00298958	protein_coding	ensembl_havana
ENSG00000229927	RHEBP1	5.50335	-3.46686	1.31453	-2.63734	0.00835597	0.045392	processed_pseudogene	havana
ENSG00000187037	GPR141	14.5847	-3.46653	0.81924	-4.23139	2.32248e-05	0.00051149	protein_coding	ensembl_havana
ENSG00000105223	PLD3	588.922	-3.4551	0.449179	-7.69204	1.44809e-14	4.35645e-11	protein_coding	ensembl_havana
ENSG00000203747	FCGR3A	391.951	-3.44837	0.753654	-4.57553	4.75014e-06	0.000146417	protein_coding	ensembl_havana
ENSG00000200792	SNORA80A	5.01968	-3.44815	1.52848	-2.25594	0.0240745	0.0957758	snoRNA	ensembl
ENSG00000130598	TNNI2	2.58347	-3.44548	1.53927	-2.23838	0.0251961	0.0986977	protein_coding	ensembl_havana
ENSG00000148483	TMEM236	7.02091	-3.44539	1.11406	-3.09266	0.00198372	0.015603	protein_coding	ensembl_havana
ENSG00000144959	NCEH1	164.358	-3.43007	0.52951	-6.47783	9.30529e-11	2.97809e-08	protein_coding	ensembl_havana
ENSG00000183307	CECR6	2.991	-3.42831	1.32293	-2.59145	0.00955714	0.0497779	protein_coding	ensembl_havana
ENSG00000150782	IL18	11.2681	-3.42298	0.993337	-3.44594	0.000569078	0.00613186	protein_coding	ensembl_havana
ENSG00000223865	HLA-DPB1	543.007	-3.4224	0.585227	-5.84798	4.97577e-09	6.23713e-07	protein_coding	ensembl_havana
ENSG00000090659	CD209	33.474	-3.42108	0.739017	-4.62923	3.67033e-06	0.000120408	protein_coding	ensembl_havana
ENSG00000116729	WLS	3.67511	-3.40577	1.30166	-2.61648	0.00888409	0.0474049	protein_coding	ensembl_havana
ENSG00000010030	ETV7	37.111	-3.40348	1.37604	-2.47339	0.0133837	0.0632326	protein_coding	ensembl_havana
ENSG00000136856	SLC2A8	17.6528	-3.39335	0.624785	-5.43122	5.59687e-08	3.93581e-06	protein_coding	ensembl_havana
ENSG00000216490	IFI30	2450.52	-3.38697	0.588734	-5.75297	8.76884e-09	9.61542e-07	protein_coding	ensembl_havana
ENSG00000109099	PMP22	120.501	-3.38289	0.802582	-4.21501	2.49765e-05	0.000541807	protein_coding	ensembl_havana
ENSG00000131981	LGALS3	499.686	-3.37922	0.418846	-8.06793	7.14996e-16	3.58499e-12	protein_coding	ensembl_havana
ENSG00000127951	FGL2	323.458	-3.37887	0.877233	-3.85173	0.000117285	0.00182441	protein_coding	ensembl_havana
ENSG00000050767	COL23A1	15.5989	-3.37594	1.12619	-2.99767	0.00272051	0.0197024	protein_coding	ensembl_havana
ENSG00000139567	ACVRL1	25.3468	-3.37308	0.812426	-4.15186	3.29787e-05	0.000680475	protein_coding	ensembl_havana
ENSG00000175471	MCTP1	67.2483	-3.36885	0.613935	-5.4873	4.08115e-08	3.10044e-06	protein_coding	ensembl_havana
ENSG00000180340	FZD2	5.53401	-3.36687	1.10654	-3.04269	0.00234471	0.0177054	protein_coding	havana
ENSG00000155719	OTOA	3.41239	-3.36677	1.429	-2.35604	0.0184708	0.0795497	protein_coding	ensembl_havana
ENSG00000122642	FKBP9	3.8523	-3.36198	1.23215	-2.72856	0.00636122	0.0371478	protein_coding	ensembl_havana
ENSG00000172379	ARNT2	11.558	-3.35622	1.45969	-2.29927	0.0214899	0.0890253	protein_coding	ensembl_havana
ENSG00000164066	INTU	3.76923	-3.35018	1.42198	-2.356	0.0184728	0.0795497	protein_coding	ensembl_havana
ENSG00000121064	SCPEP1	193.751	-3.3476	0.664661	-5.03655	4.74e-07	2.30741e-05	protein_coding	ensembl_havana
ENSG00000196743	GM2A	786.183	-3.34356	0.445813	-7.49991	6.38635e-14	1.60106e-10	protein_coding	ensembl_havana
ENSG00000168852	TPTE2P5	7.00519	-3.34258	1.43453	-2.33009	0.0198015	0.083926	transcribed_unprocessed_pseudogene	havana
ENSG00000159640	ACE	46.7527	-3.33867	0.551283	-6.05619	1.39387e-09	2.43798e-07	protein_coding	ensembl_havana
ENSG00000101160	CTSZ	899.213	-3.33622	0.540736	-6.16978	6.83871e-10	1.44884e-07	protein_coding	ensembl_havana
ENSG00000129226	CD68	1476.84	-3.33423	0.642095	-5.19274	2.07225e-07	1.18973e-05	protein_coding	ensembl_havana
ENSG00000099377	HSD3B7	79.144	-3.3298	0.62306	-5.34427	9.07826e-08	5.8122e-06	protein_coding	ensembl_havana
ENSG00000148200	NR6A1	5.25899	-3.32108	1.13688	-2.92123	0.00348656	0.0236558	protein_coding	ensembl_havana
ENSG00000170425	ADORA2B	4.84455	-3.31694	1.28045	-2.59044	0.00958527	0.0498726	protein_coding	ensembl_havana
ENSG00000134575	ACP2	210.712	-3.31141	0.646962	-5.1184	3.08145e-07	1.6554e-05	protein_coding	ensembl_havana
ENSG00000136869	TLR4	251.42	-3.3094	0.675473	-4.89938	9.61401e-07	4.0207e-05	protein_coding	ensembl_havana
ENSG00000141505	ASGR1	3.91728	-3.30831	1.39837	-2.36583	0.0179899	0.0781417	protein_coding	ensembl_havana
ENSG00000183087	GAS6	14.7755	-3.3042	0.777137	-4.25176	2.12096e-05	0.000476171	protein_coding	ensembl_havana
ENSG00000117228	GBP1	1547.06	-3.30013	0.846067	-3.90056	9.59714e-05	0.00155561	protein_coding	ensembl_havana
ENSG00000138316	ADAMTS14	10.4524	-3.29831	1.04198	-3.16542	0.00154861	0.0129773	protein_coding	ensembl_havana
ENSG00000095970	TREM2	16.7018	-3.28481	0.63166	-5.20029	1.9898e-07	1.15118e-05	protein_coding	ensembl_havana
ENSG00000156869	FRRS1	5.66195	-3.28393	0.877355	-3.74299	0.000181841	0.00255632	protein_coding	ensembl_havana
ENSG00000104951	IL4I1	129.712	-3.27659	0.846695	-3.86986	0.0001089	0.00172066	protein_coding	ensembl_havana
ENSG00000183856	IQGAP3	6.6557	-3.27164	1.42335	-2.29855	0.0215303	0.0891192	protein_coding	ensembl_havana
ENSG00000136048	DRAM1	150.683	-3.26543	0.593196	-5.50482	3.69556e-08	2.86623e-06	protein_coding	ensembl_havana
ENSG00000019582	CD74	3467.47	-3.2643	0.584833	-5.58159	2.38332e-08	2.02542e-06	protein_coding	ensembl_havana
ENSG00000151117	TMEM86A	16.5265	-3.26231	0.656668	-4.96798	6.76544e-07	3.05603e-05	protein_coding	ensembl_havana
ENSG00000152128	TMEM163	23.7721	-3.25879	0.665167	-4.8992	9.62274e-07	4.0207e-05	protein_coding	ensembl_havana
ENSG00000135821	GLUL	3971.79	-3.25844	0.640663	-5.08605	3.65606e-07	1.90292e-05	protein_coding	ensembl_havana
ENSG00000130812	ANGPTL6	9.48637	-3.25425	1.12475	-2.8933	0.00381213	0.0253166	protein_coding	ensembl_havana
ENSG00000101307	SIRPB1	25.2892	-3.25412	0.889447	-3.65859	0.000253607	0.00332586	protein_coding	ensembl_havana
ENSG00000162174	ASRGL1	9.39483	-3.24578	0.789075	-4.1134	3.89882e-05	0.000778689	protein_coding	ensembl_havana
ENSG00000124615	MOCS1	5.66122	-3.24545	1.18982	-2.72768	0.00637811	0.0372003	protein_coding	ensembl_havana
ENSG00000134955	SLC37A2	128.692	-3.2433	0.511871	-6.33616	2.35555e-10	6.00413e-08	protein_coding	ensembl_havana
ENSG00000025708	TYMP	809.267	-3.23778	0.617158	-5.24627	1.55207e-07	9.26439e-06	protein_coding	ensembl_havana
ENSG00000143387	CTSK	44.4129	-3.23487	0.567367	-5.70155	1.18726e-08	1.1676e-06	protein_coding	ensembl_havana
ENSG00000185909	KLHDC8B	17.7843	-3.21766	0.723601	-4.44673	8.71858e-06	0.000235449	protein_coding	ensembl_havana
ENSG00000035862	TIMP2	103.033	-3.21518	0.5271	-6.09976	1.0623e-09	2.05487e-07	protein_coding	ensembl_havana
ENSG00000180061	TMEM150B	24.639	-3.2113	0.998154	-3.21723	0.00129433	0.0113922	protein_coding	ensembl_havana
ENSG00000242498	ARPIN	22.7898	-3.21106	0.877592	-3.65894	0.000253256	0.00332496	protein_coding	ensembl_havana
ENSG00000231991	ANXA2P2	5.77026	-3.20815	0.795909	-4.0308	5.55882e-05	0.00103613	processed_pseudogene	havana
ENSG00000173068	BNC2	11.7165	-3.20163	0.782434	-4.09188	4.27887e-05	0.000842445	protein_coding	ensembl_havana
ENSG00000176597	B3GNT5	93.1058	-3.20005	0.62212	-5.14377	2.69274e-07	1.47826e-05	protein_coding	ensembl_havana
ENSG00000159403	C1R	16.8739	-3.19823	0.983999	-3.25023	0.0011531	0.0103737	protein_coding	ensembl_havana
ENSG00000244242	IFITM10	10.8595	-3.18891	1.08365	-2.94276	0.00325304	0.0224505	protein_coding	ensembl_havana
ENSG00000164733	CTSB	4153.82	-3.18328	0.545663	-5.83379	5.41821e-09	6.57264e-07	protein_coding	ensembl_havana
ENSG00000112799	LY86	20.5604	-3.18046	0.874275	-3.63783	0.000274946	0.00355048	protein_coding	ensembl_havana
ENSG00000137198	GMPR	4.9168	-3.17145	1.3819	-2.295	0.0217332	0.0895647	protein_coding	ensembl_havana
ENSG00000111275	ALDH2	123.54	-3.16987	0.547712	-5.78747	7.14534e-09	8.3318e-07	protein_coding	ensembl_havana
ENSG00000137474	MYO7A	21.9099	-3.16908	0.722869	-4.38402	1.16507e-05	0.000297604	protein_coding	ensembl_havana
ENSG00000151176	PLBD2	53.8244	-3.16256	0.512092	-6.17576	6.5844e-10	1.41489e-07	protein_coding	ensembl_havana
ENSG00000145335	SNCA	10.0259	-3.15606	0.886993	-3.55816	0.000373467	0.00448339	protein_coding	ensembl_havana
ENSG00000119535	CSF3R	65.5595	-3.14718	0.592521	-5.3115	1.08724e-07	6.84279e-06	protein_coding	ensembl_havana
ENSG00000182782	HCAR2	39.4707	-3.14619	0.694583	-4.52962	5.90912e-06	0.000173943	protein_coding	havana
ENSG00000164741	DLC1	5.48298	-3.14568	1.07264	-2.93265	0.0033608	0.0230101	protein_coding	ensembl_havana
ENSG00000173801	JUP	13.1243	-3.14384	0.83764	-3.75321	0.000174583	0.00248212	protein_coding	ensembl_havana
ENSG00000142089	IFITM3	93.9256	-3.13787	1.0209	-3.07364	0.00211463	0.016337	protein_coding	ensembl_havana
ENSG00000103196	CRISPLD2	6.83673	-3.1325	1.02987	-3.04166	0.0023528	0.0177283	protein_coding	ensembl_havana
ENSG00000205846	CLEC6A	8.31751	-3.13248	1.2558	-2.49442	0.0126162	0.0608637	protein_coding	ensembl_havana
ENSG00000165655	ZNF503	3.05195	-3.12579	1.22824	-2.54493	0.0109298	0.0548204	protein_coding	ensembl_havana
ENSG00000079308	TNS1	49.3188	-3.1231	0.554864	-5.62859	1.81686e-08	1.58891e-06	protein_coding	ensembl_havana
ENSG00000090339	ICAM1	614.139	-3.12098	0.676002	-4.61681	3.89682e-06	0.000126398	protein_coding	ensembl_havana
ENSG00000232479	AC010900.2	4.74721	-3.1167	1.33023	-2.34298	0.0191304	0.0815414	processed_pseudogene	havana
ENSG00000136295	TTYH3	174.8	-3.11203	0.446668	-6.96721	3.23279e-12	2.70153e-09	protein_coding	ensembl_havana
ENSG00000135636	DYSF	66.9297	-3.11065	0.701632	-4.43345	9.27367e-06	0.000247331	protein_coding	ensembl_havana
ENSG00000123213	NLN	85.6397	-3.10373	0.537518	-5.77419	7.73239e-09	8.84168e-07	protein_coding	ensembl_havana
ENSG00000139832	RAB20	97.2226	-3.09778	0.831602	-3.72508	0.000195254	0.00269203	protein_coding	ensembl_havana
ENSG00000259479	SORD2P	7.29749	-3.08682	1.28073	-2.41021	0.0159432	0.0718624	transcribed_unprocessed_pseudogene	havana
ENSG00000166523	CLEC4E	86.7442	-3.08552	0.850879	-3.62627	0.000287539	0.00366229	protein_coding	ensembl_havana
ENSG00000160179	ABCG1	91.2687	-3.07329	0.5594	-5.4939	3.93158e-08	3.00197e-06	protein_coding	ensembl_havana
ENSG00000130489	SCO2	83.3879	-3.07109	0.60754	-5.05496	4.3049e-07	2.17296e-05	protein_coding	ensembl_havana
ENSG00000197746	PSAP	4465.09	-3.07021	0.470394	-6.52689	6.71504e-11	2.29563e-08	protein_coding	ensembl_havana
ENSG00000235288	RP11-70C1.3	17.9348	-3.06952	1.12232	-2.73498	0.00623832	0.0366612	antisense	havana
ENSG00000253958	CLDN23	61.627	-3.06087	0.681375	-4.49219	7.04932e-06	0.000200825	protein_coding	ensembl_havana
ENSG00000083444	PLOD1	57.3009	-3.05716	0.472261	-6.47345	9.57871e-11	3.00134e-08	protein_coding	ensembl_havana
ENSG00000123095	BHLHE41	62.5189	-3.05624	0.758399	-4.02986	5.58101e-05	0.00103889	protein_coding	ensembl_havana
ENSG00000143382	ADAMTSL4	17.3794	-3.05372	0.871933	-3.50224	0.000461359	0.00524611	protein_coding	ensembl_havana
ENSG00000100997	ABHD12	187.547	-3.04704	0.533646	-5.70984	1.13081e-08	1.13397e-06	protein_coding	ensembl_havana
ENSG00000114450	GNB4	171.315	-3.04333	0.529885	-5.74338	9.28077e-09	9.9008e-07	protein_coding	ensembl_havana
ENSG00000004399	PLXND1	236.733	-3.03515	0.441527	-6.87422	6.23316e-12	3.7997e-09	protein_coding	ensembl_havana
ENSG00000101916	TLR8	259.968	-3.0341	0.806687	-3.76119	0.000169109	0.0024213	protein_coding	ensembl_havana
ENSG00000142185	TRPM2	106.621	-3.03167	0.535033	-5.66633	1.45888e-08	1.36301e-06	protein_coding	ensembl_havana
ENSG00000146410	MTFR2	5.12521	-3.02631	1.1952	-2.53204	0.01134	0.056389	protein_coding	ensembl_havana
ENSG00000138760	SCARB2	370.662	-3.02577	0.65592	-4.61302	3.96854e-06	0.000127553	protein_coding	ensembl_havana
ENSG00000152229	PSTPIP2	268.352	-3.02362	0.682199	-4.43217	9.32896e-06	0.000248365	protein_coding	ensembl_havana
ENSG00000188676	IDO2	8.70237	-3.01096	1.17024	-2.57295	0.0100837	0.0518736	protein_coding	ensembl_havana
ENSG00000154920	EME1	2.73014	-3.00938	1.2703	-2.36903	0.0178347	0.0777366	protein_coding	ensembl_havana
ENSG00000273749	CYFIP1	330.726	-3.00543	0.437897	-6.86334	6.72698e-12	3.89182e-09	protein_coding	ensembl_havana
ENSG00000147488	ST18	16.3381	-3.00221	0.931439	-3.2232	0.00126768	0.0112035	protein_coding	ensembl_havana
ENSG00000237541	HLA-DQA2	22.2483	-3.00017	0.684349	-4.38398	1.16533e-05	0.000297604	protein_coding	ensembl_havana
ENSG00000178226	PRSS36	3.78293	-2.99961	1.21039	-2.47822	0.0132038	0.062677	protein_coding	ensembl_havana
ENSG00000163661	PTX3	5.05281	-2.99925	1.13825	-2.63496	0.00841466	0.045612	protein_coding	ensembl_havana
ENSG00000207205	RNVU1-15	6.7109	-2.98535	1.10307	-2.7064	0.00680163	0.0389604	snRNA	ensembl
ENSG00000104763	ASAH1	709.237	-2.9839	0.412389	-7.23565	4.63302e-13	5.36076e-10	protein_coding	ensembl_havana
ENSG00000134326	CMPK2	221.643	-2.98387	0.874317	-3.4128	0.000642981	0.00677254	protein_coding	ensembl_havana
ENSG00000143578	CREB3L4	13.8709	-2.98297	0.839212	-3.55449	0.000378719	0.00452162	protein_coding	ensembl_havana
ENSG00000107798	LIPA	397.45	-2.97591	0.43882	-6.78161	1.18844e-11	5.81932e-09	protein_coding	ensembl_havana
ENSG00000099194	SCD	59.3442	-2.97389	0.620532	-4.79248	1.64735e-06	6.16405e-05	protein_coding	ensembl_havana
ENSG00000137959	IFI44L	451.548	-2.96996	1.16159	-2.55681	0.0105637	0.0535915	protein_coding	ensembl_havana
ENSG00000204482	LST1	72.4302	-2.96815	0.546215	-5.43404	5.50925e-08	3.90897e-06	protein_coding	ensembl_havana
ENSG00000198715	GLMP	96.2159	-2.96301	0.506821	-5.84626	5.02748e-09	6.24987e-07	protein_coding	ensembl_havana
ENSG00000137496	IL18BP	120.746	-2.96193	0.458428	-6.46106	1.03974e-10	3.11528e-08	protein_coding	ensembl_havana
ENSG00000181631	P2RY13	15.5256	-2.95862	1.21709	-2.43089	0.0150619	0.0689895	protein_coding	ensembl_havana
ENSG00000164124	TMEM144	13.3815	-2.95758	1.07506	-2.75109	0.00593965	0.0352721	protein_coding	ensembl_havana
ENSG00000086300	SNX10	398.006	-2.9548	0.763349	-3.87084	0.000108461	0.00171553	protein_coding	ensembl_havana
ENSG00000167613	LAIR1	173.324	-2.95014	0.491905	-5.99738	2.00526e-09	3.1096e-07	protein_coding	ensembl_havana
ENSG00000153208	MERTK	88.9771	-2.9475	0.802886	-3.67113	0.000241479	0.00319466	protein_coding	ensembl_havana
ENSG00000136383	ALPK3	7.08047	-2.94215	1.06412	-2.76488	0.00569446	0.0341668	protein_coding	ensembl_havana
ENSG00000254415	SIGLEC14	31.5779	-2.93493	1.12058	-2.61912	0.00881557	0.0471229	protein_coding	ensembl_havana
ENSG00000172243	CLEC7A	189.676	-2.93464	0.539146	-5.44311	5.23572e-08	3.76822e-06	protein_coding	ensembl_havana
ENSG00000175591	P2RY2	2.83137	-2.93319	1.17944	-2.48693	0.0128851	0.0617091	protein_coding	ensembl_havana
ENSG00000108828	VAT1	219.989	-2.9313	0.447289	-6.55347	5.62135e-11	2.01325e-08	protein_coding	ensembl_havana
ENSG00000087253	LPCAT2	69.7222	-2.9297	0.602098	-4.86582	1.13984e-06	4.57213e-05	protein_coding	ensembl_havana
ENSG00000103490	PYCARD	41.5091	-2.92097	0.528575	-5.52613	3.27375e-08	2.60765e-06	protein_coding	ensembl_havana
ENSG00000185482	STAC3	6.38926	-2.91534	1.16036	-2.51243	0.0119902	0.0588247	protein_coding	ensembl_havana
ENSG00000205809	KLRC2	19.3329	-2.91198	0.905443	-3.21609	0.00129952	0.0114045	protein_coding	ensembl_havana
ENSG00000221866	PLXNA4	22.3611	-2.90118	0.918983	-3.15695	0.0015943	0.0132935	protein_coding	ensembl_havana
ENSG00000118515	SGK1	653.135	-2.90115	0.417768	-6.94442	3.80025e-12	2.85817e-09	protein_coding	ensembl_havana
ENSG00000107282	APBA1	3.58511	-2.89914	1.16152	-2.49598	0.012561	0.0607079	protein_coding	ensembl_havana
ENSG00000145685	LHFPL2	472.816	-2.89406	0.475768	-6.08291	1.18017e-09	2.19162e-07	protein_coding	ensembl_havana
ENSG00000171860	C3AR1	72.4709	-2.89158	0.95828	-3.01747	0.00254895	0.018859	protein_coding	ensembl_havana
ENSG00000117115	PADI2	8.86905	-2.89143	1.03823	-2.78495	0.00535355	0.0325804	protein_coding	ensembl_havana
ENSG00000151474	FRMD4A	4.76528	-2.88971	1.08164	-2.67161	0.00754888	0.0421187	protein_coding	havana
ENSG00000104870	FCGRT	334.735	-2.88415	0.391805	-7.36119	1.82284e-13	3.91702e-10	protein_coding	ensembl_havana
ENSG00000110057	UNC93B1	165.418	-2.87856	0.502311	-5.73062	1.00062e-08	1.05254e-06	protein_coding	ensembl_havana
ENSG00000111729	CLEC4A	40.8791	-2.87382	0.697369	-4.12094	3.77322e-05	0.000757767	protein_coding	ensembl_havana
ENSG00000107551	RASSF4	199.142	-2.87249	0.497117	-5.77831	7.5455e-09	8.73072e-07	protein_coding	ensembl_havana
ENSG00000203760	CENPW	4.64967	-2.87126	1.25068	-2.29575	0.0216902	0.0894747	protein_coding	ensembl_havana
ENSG00000116016	EPAS1	37.8971	-2.87007	0.595646	-4.81841	1.44707e-06	5.49463e-05	protein_coding	ensembl_havana
ENSG00000233276	GPX1	380.908	-2.86649	0.393822	-7.27865	3.37172e-13	5.07174e-10	protein_coding	ensembl_havana
ENSG00000146070	PLA2G7	608.042	-2.86284	0.619724	-4.61954	3.8459e-06	0.000125217	protein_coding	ensembl_havana
ENSG00000100365	NCF4	159.254	-2.85711	0.565727	-5.05033	4.41038e-07	2.20402e-05	protein_coding	ensembl_havana
ENSG00000118557	PMFBP1	3.26875	-2.85539	1.04739	-2.72619	0.00640702	0.0373255	protein_coding	ensembl_havana
ENSG00000101384	JAG1	44.5	-2.84909	0.728046	-3.91334	9.10274e-05	0.00150135	protein_coding	ensembl_havana
ENSG00000085265	FCN1	443.448	-2.84508	0.422621	-6.73199	1.67363e-11	7.62871e-09	protein_coding	ensembl_havana
ENSG00000128524	ATP6V1F	202.277	-2.84434	0.442049	-6.43444	1.23931e-10	3.45217e-08	protein_coding	ensembl_havana
ENSG00000147394	ZNF185	27.9541	-2.84027	0.736477	-3.85657	0.00011499	0.00179613	protein_coding	ensembl_havana
ENSG00000111181	SLC6A12	13.2243	-2.83845	0.89416	-3.17443	0.00150129	0.0127225	protein_coding	ensembl_havana
ENSG00000151948	GLT1D1	17.4158	-2.83748	0.921661	-3.07866	0.00207936	0.0161225	protein_coding	ensembl_havana
ENSG00000122861	PLAU	133.862	-2.83269	0.484221	-5.85	4.91576e-09	6.21369e-07	protein_coding	ensembl_havana
ENSG00000113749	HRH2	8.01563	-2.83037	1.08327	-2.61279	0.00898053	0.0476323	protein_coding	ensembl_havana
ENSG00000136826	KLF4	51.149	-2.82835	0.707878	-3.99553	6.45487e-05	0.0011504	protein_coding	ensembl_havana
ENSG00000237649	KIFC1	5.77207	-2.82658	1.12969	-2.50209	0.0123464	0.0600627	protein_coding	ensembl_havana
ENSG00000181074	OR52N4	6.50405	-2.82588	1.23118	-2.29525	0.0217186	0.0895291	protein_coding	ensembl_havana
ENSG00000162407	PLPP3	77.6303	-2.82252	0.617625	-4.56997	4.87798e-06	0.000149744	protein_coding	ensembl_havana
ENSG00000245848	CEBPA	46.7989	-2.8144	0.519907	-5.41329	6.18786e-08	4.23081e-06	protein_coding	havana
ENSG00000273669	RP11-405M12.4	3.74536	-2.81343	1.16818	-2.40838	0.0160235	0.0721635	lincRNA	havana
ENSG00000111110	PPM1H	10.1884	-2.81243	0.879862	-3.19644	0.00139133	0.0120486	protein_coding	ensembl_havana
ENSG00000100368	CSF2RB	435.416	-2.8102	0.729911	-3.85006	0.00011809	0.00183459	protein_coding	ensembl_havana
ENSG00000158714	SLAMF8	211.371	-2.80799	0.541268	-5.18779	2.12802e-07	1.21249e-05	protein_coding	ensembl_havana
ENSG00000058866	DGKG	12.9311	-2.80178	0.880163	-3.18325	0.00145631	0.0124536	protein_coding	ensembl_havana
ENSG00000236790	LINC00299	6.39527	-2.80147	1.13117	-2.47661	0.0132635	0.0627785	lincRNA	havana
ENSG00000239998	LILRA2	59.9057	-2.79779	0.620529	-4.50871	6.52232e-06	0.000189765	protein_coding	ensembl_havana
ENSG00000231312	AC007246.3	4.5493	-2.79527	1.18918	-2.35059	0.0187436	0.0804166	antisense	havana
ENSG00000102032	RENBP	67.5663	-2.79412	0.488125	-5.72419	1.03927e-08	1.07073e-06	protein_coding	ensembl_havana
ENSG00000103811	CTSH	626.789	-2.79177	0.457564	-6.10137	1.05166e-09	2.05487e-07	protein_coding	ensembl_havana
ENSG00000163453	IGFBP7	5.24427	-2.79046	1.13213	-2.46479	0.0137095	0.0643429	protein_coding	ensembl_havana
ENSG00000020577	SAMD4A	45.3878	-2.78698	0.820472	-3.3968	0.000681781	0.00706177	protein_coding	ensembl_havana
ENSG00000166689	PLEKHA7	16.2705	-2.78408	0.965338	-2.88405	0.00392597	0.0258331	protein_coding	ensembl_havana
ENSG00000103313	MEFV	46.2159	-2.77916	0.85494	-3.25071	0.00115117	0.0103626	protein_coding	ensembl_havana
ENSG00000163563	MNDA	69.201	-2.77546	0.673251	-4.12248	3.74821e-05	0.000754759	protein_coding	ensembl_havana
ENSG00000231535	LINC00278	5.20824	-2.76964	1.19451	-2.31864	0.0204148	0.0855612	lincRNA	havana
ENSG00000132694	ARHGEF11	205.446	-2.76751	0.516687	-5.35626	8.49645e-08	5.54848e-06	protein_coding	ensembl_havana
ENSG00000134028	ADAMDEC1	577.005	-2.7657	0.788879	-3.50586	0.000455127	0.00519031	protein_coding	ensembl_havana
ENSG00000260314	MRC1	355.609	-2.76296	0.606367	-4.55659	5.1992e-06	0.000157674	protein_coding	ensembl_havana
ENSG00000111331	OAS3	478.114	-2.7628	0.846231	-3.26483	0.00109531	0.0100034	protein_coding	ensembl_havana
ENSG00000119686	FLVCR2	145.257	-2.76279	0.52292	-5.2834	1.26811e-07	7.84846e-06	protein_coding	ensembl_havana
ENSG00000211753	TRBV28	8.83518	-2.76095	0.902413	-3.05952	0.00221693	0.0169103	TR_V_gene	havana
ENSG00000120896	SORBS3	40.6623	-2.76078	0.472783	-5.83942	5.23814e-09	6.45837e-07	protein_coding	ensembl_havana
ENSG00000165259	HDX	5.11431	-2.76021	1.02066	-2.70433	0.00684426	0.039145	protein_coding	ensembl_havana
ENSG00000124313	IQSEC2	11.6773	-2.75943	0.79637	-3.46501	0.000530205	0.00581293	protein_coding	ensembl_havana
ENSG00000138119	MYOF	244.409	-2.75834	0.472633	-5.83612	5.34304e-09	6.53414e-07	protein_coding	ensembl_havana
ENSG00000127954	STEAP4	10.2068	-2.75694	1.16095	-2.37472	0.0175623	0.0769062	protein_coding	ensembl_havana
ENSG00000172037	LAMB2	16.3711	-2.75411	0.80738	-3.41117	0.000646849	0.00679938	protein_coding	ensembl_havana
ENSG00000134780	DAGLA	25.547	-2.75342	0.878957	-3.13259	0.0017327	0.0140806	protein_coding	ensembl_havana
ENSG00000174371	EXO1	3.73885	-2.75101	1.12444	-2.44656	0.0144228	0.0668356	protein_coding	ensembl_havana
ENSG00000265185	SNORD3B-1	63.92	-2.75069	0.5578	-4.93131	8.16783e-07	3.54226e-05	snoRNA	ensembl_havana
ENSG00000110628	SLC22A18	14.8744	-2.74963	0.666057	-4.12822	3.65579e-05	0.00074211	protein_coding	ensembl_havana
ENSG00000101017	CD40	105.843	-2.74768	0.547615	-5.01755	5.2335e-07	2.49382e-05	protein_coding	ensembl_havana
ENSG00000140022	STON2	13.8284	-2.74481	0.689166	-3.9828	6.81085e-05	0.00119963	protein_coding	ensembl_havana
ENSG00000133106	EPSTI1	329.174	-2.73315	0.778507	-3.51076	0.000446833	0.00512805	protein_coding	ensembl_havana
ENSG00000140749	IGSF6	273.543	-2.73106	0.498476	-5.47882	4.2816e-08	3.20532e-06	protein_coding	ensembl_havana
ENSG00000143653	SCCPDH	40.9373	-2.73083	0.505833	-5.39868	6.71333e-08	4.54874e-06	protein_coding	ensembl_havana
ENSG00000079215	SLC1A3	94.1555	-2.73056	0.58498	-4.66778	3.04469e-06	0.000103382	protein_coding	ensembl_havana
ENSG00000181982	CCDC149	7.42611	-2.7297	0.900476	-3.03139	0.00243428	0.0182081	protein_coding	ensembl_havana
ENSG00000228594	FNDC10	6.89959	-2.72879	1.18851	-2.29598	0.0216769	0.0894747	protein_coding	ensembl_havana
ENSG00000155659	VSIG4	39.6825	-2.72801	0.691005	-3.94789	7.88445e-05	0.0013477	protein_coding	ensembl_havana
ENSG00000089041	P2RX7	77.2471	-2.72294	0.54319	-5.01287	5.36234e-07	2.5359e-05	protein_coding	ensembl_havana
ENSG00000145416	MARCH1	100.441	-2.71854	0.636616	-4.27031	1.95205e-05	0.000446462	protein_coding	ensembl_havana
ENSG00000087086	FTL	15552.5	-2.7129	0.382156	-7.09891	1.25741e-12	1.351e-09	protein_coding	ensembl_havana
ENSG00000146072	TNFRSF21	16.1813	-2.71182	0.908835	-2.98384	0.00284652	0.0203183	protein_coding	ensembl_havana
ENSG00000150687	PRSS23	19.8996	-2.71079	0.78685	-3.44512	0.000570811	0.00614612	protein_coding	ensembl_havana
ENSG00000279236	RP11-120K19.3	11.6315	-2.70607	0.875069	-3.09241	0.00198538	0.015603	TEC	havana
ENSG00000180891	CUEDC1	24.5785	-2.70463	0.611199	-4.42513	9.63845e-06	0.000254801	protein_coding	ensembl_havana
ENSG00000120594	PLXDC2	208.888	-2.7045	0.465125	-5.81457	6.07884e-09	7.31504e-07	protein_coding	ensembl_havana
ENSG00000250644	RP11-295K3.1	23.169	-2.70412	0.796581	-3.39466	0.000687141	0.00708914	protein_coding	havana
ENSG00000244486	SCARF2	2.80686	-2.70259	1.2108	-2.23207	0.0256102	0.0997229	protein_coding	ensembl_havana
ENSG00000140968	IRF8	238.653	-2.70147	0.498423	-5.42005	5.95833e-08	4.16861e-06	protein_coding	ensembl_havana
ENSG00000071205	ARHGAP10	120.649	-2.69707	0.429743	-6.276	3.47391e-10	8.29438e-08	protein_coding	ensembl_havana
ENSG00000157240	FZD1	24.191	-2.69048	0.742636	-3.62287	0.00029135	0.00369518	protein_coding	ensembl_havana
ENSG00000255398	HCAR3	46.8419	-2.68976	0.690342	-3.89627	9.76842e-05	0.00157827	protein_coding	ensembl_havana
ENSG00000133195	SLC39A11	62.8842	-2.68895	0.470116	-5.71975	1.06683e-08	1.09165e-06	protein_coding	ensembl_havana
ENSG00000226816	AC005082.12	2.77313	-2.6873	1.18859	-2.26091	0.0237648	0.0950464	lincRNA	havana
ENSG00000140105	WARS	750.122	-2.68719	0.713758	-3.76484	0.000166654	0.00240577	protein_coding	ensembl_havana
ENSG00000137834	SMAD6	13.4164	-2.68402	0.793994	-3.38041	0.000723787	0.00737616	protein_coding	ensembl_havana
ENSG00000197208	SLC22A4	8.89035	-2.68326	0.808229	-3.31992	0.000900437	0.0085996	protein_coding	ensembl_havana
ENSG00000171298	GAA	124.432	-2.6808	0.480427	-5.58005	2.40449e-08	2.03193e-06	protein_coding	ensembl_havana
ENSG00000100979	PLTP	8.96106	-2.67988	0.964683	-2.77799	0.00546971	0.0330955	protein_coding	ensembl_havana
ENSG00000171914	TLN2	3.29342	-2.67321	1.18362	-2.25851	0.0239137	0.0953564	protein_coding	ensembl_havana
ENSG00000203710	CR1	27.6881	-2.66851	0.534029	-4.99694	5.82461e-07	2.69581e-05	protein_coding	ensembl_havana
ENSG00000178719	GRINA	309.554	-2.65982	0.507426	-5.24179	1.59023e-07	9.41741e-06	protein_coding	ensembl_havana
ENSG00000011600	TYROBP	338.897	-2.65291	0.458281	-5.78884	7.08752e-09	8.32894e-07	protein_coding	ensembl_havana
ENSG00000179331	RAB39A	22.7117	-2.64839	0.948161	-2.79319	0.00521918	0.0319134	protein_coding	ensembl_havana
ENSG00000163521	GLB1L	18.1696	-2.6467	0.612723	-4.31957	1.56333e-05	0.000372082	protein_coding	ensembl_havana
ENSG00000105383	CD33	34.339	-2.64482	0.645671	-4.09623	4.19925e-05	0.000830027	protein_coding	ensembl_havana
ENSG00000001036	FUCA2	73.6352	-2.64442	0.461717	-5.72735	1.02011e-08	1.059e-06	protein_coding	ensembl_havana
ENSG00000123384	LRP1	271.329	-2.6423	0.417187	-6.33361	2.39495e-10	6.00413e-08	protein_coding	ensembl_havana
ENSG00000115956	PLEK	830.81	-2.64048	0.613163	-4.30633	1.65989e-05	0.000390126	protein_coding	ensembl_havana
ENSG00000165168	CYBB	2877.76	-2.63648	0.610427	-4.31907	1.56687e-05	0.000372336	protein_coding	ensembl_havana
ENSG00000204577	LILRB3	87.8309	-2.6354	0.533023	-4.94426	7.64343e-07	3.35197e-05	protein_coding	ensembl_havana
ENSG00000006534	ALDH3B1	65.3508	-2.63441	0.535512	-4.91942	8.68029e-07	3.71901e-05	protein_coding	ensembl_havana
ENSG00000119655	NPC2	355.304	-2.63415	0.448696	-5.87068	4.33999e-09	5.67671e-07	protein_coding	ensembl_havana
ENSG00000153071	DAB2	119.27	-2.63152	0.424004	-6.20636	5.42252e-10	1.23584e-07	protein_coding	ensembl_havana
ENSG00000250479	CHCHD10	19.4634	-2.63073	0.6253	-4.20715	2.58614e-05	0.000554932	protein_coding	ensembl_havana
ENSG00000135678	CPM	69.6159	-2.62965	0.531439	-4.94817	7.49138e-07	3.29489e-05	protein_coding	ensembl_havana
ENSG00000260063	RP5-968P14.2	5.91481	-2.62787	1.07726	-2.43941	0.0147114	0.0677789	antisense	havana
ENSG00000138670	RASGEF1B	466.479	-2.61679	0.495417	-5.28199	1.27789e-07	7.84846e-06	protein_coding	ensembl_havana
ENSG00000007237	GAS7	296.163	-2.61569	0.382031	-6.84681	7.55174e-12	4.20716e-09	protein_coding	ensembl_havana
ENSG00000158186	MRAS	85.1973	-2.60877	0.371936	-7.01403	2.31553e-12	2.32201e-09	protein_coding	ensembl_havana
ENSG00000078401	EDN1	8.29724	-2.6083	0.844321	-3.08922	0.0020068	0.015722	protein_coding	ensembl_havana
ENSG00000184979	USP18	48.8567	-2.60649	1.15984	-2.24728	0.0246221	0.09726	protein_coding	ensembl_havana
ENSG00000126262	FFAR2	24.0531	-2.60435	0.866428	-3.00585	0.00264839	0.0193666	protein_coding	ensembl_havana
ENSG00000155093	PTPRN2	4.95807	-2.60142	1.13237	-2.29734	0.0215996	0.0893083	protein_coding	ensembl_havana
ENSG00000010278	CD9	68.4165	-2.59931	0.526295	-4.93888	7.85725e-07	3.42576e-05	protein_coding	ensembl_havana
ENSG00000110446	SLC15A3	182.934	-2.59734	0.550432	-4.71872	2.37332e-06	8.39987e-05	protein_coding	ensembl_havana
ENSG00000213886	UBD	25.1178	-2.59252	0.92268	-2.80978	0.00495761	0.0307896	protein_coding	ensembl_havana
ENSG00000259845	HERC2P10	3.70287	-2.59148	1.13258	-2.28813	0.02213	0.0906535	unprocessed_pseudogene	havana
ENSG00000279476	RP11-391L3.3	21.4533	-2.57853	0.913564	-2.82249	0.00476523	0.0298871	TEC	havana
ENSG00000134278	SPIRE1	48.8577	-2.5783	0.533888	-4.82929	1.37019e-06	5.2847e-05	protein_coding	ensembl_havana
ENSG00000174705	SH3PXD2B	67.654	-2.57775	0.65745	-3.92083	8.82438e-05	0.0014667	protein_coding	ensembl_havana
ENSG00000121316	PLBD1	65.9457	-2.57633	0.58678	-4.39062	1.13027e-05	0.000291622	protein_coding	ensembl_havana
ENSG00000167851	CD300A	63.7582	-2.56297	0.549367	-4.66532	3.08133e-06	0.000104156	protein_coding	ensembl_havana
ENSG00000226091	LINC00937	13.2557	-2.56106	0.84183	-3.04226	0.00234809	0.017722	lincRNA	havana
ENSG00000118162	KPTN	10.0816	-2.53451	0.990989	-2.55756	0.010541	0.0535174	protein_coding	ensembl_havana
ENSG00000109743	BST1	27.464	-2.53344	0.847946	-2.98774	0.00281053	0.0201123	protein_coding	ensembl_havana
ENSG00000171729	TMEM51	29.0864	-2.53281	0.641175	-3.95027	7.80628e-05	0.00134197	protein_coding	ensembl_havana
ENSG00000169136	ATF5	91.0486	-2.53065	0.529801	-4.7766	1.78283e-06	6.57286e-05	protein_coding	ensembl_havana
ENSG00000214212	C19orf38	12.9181	-2.52444	1.07461	-2.34917	0.0188154	0.0806099	protein_coding	ensembl_havana
ENSG00000105612	DNASE2	110.937	-2.52293	0.471854	-5.34683	8.95061e-08	5.77833e-06	protein_coding	ensembl_havana
ENSG00000124299	PEPD	121.571	-2.51726	0.377945	-6.66039	2.73102e-11	1.14111e-08	protein_coding	ensembl_havana
ENSG00000111321	LTBR	58.6217	-2.51377	0.529409	-4.74825	2.05183e-06	7.40133e-05	protein_coding	ensembl_havana
ENSG00000165959	CLMN	33.3098	-2.51141	0.519999	-4.82964	1.3678e-06	5.2847e-05	protein_coding	ensembl_havana
ENSG00000263426	RN7SL471P	13.6573	-2.51101	0.735307	-3.41491	0.000638029	0.00673963	misc_RNA	ensembl
ENSG00000109861	CTSC	568.752	-2.51043	0.67061	-3.74351	0.000181469	0.00255412	protein_coding	ensembl_havana
ENSG00000135404	CD63	644.021	-2.49847	0.440036	-5.67788	1.36373e-08	1.30052e-06	protein_coding	ensembl_havana
ENSG00000279416	RP11-849I19.2	7.17728	-2.49757	1.04525	-2.38945	0.0168737	0.0746513	TEC	havana
ENSG00000162490	DRAXIN	3.49443	-2.4962	1.05639	-2.36294	0.0181306	0.0786165	protein_coding	ensembl_havana
ENSG00000137509	PRCP	118.303	-2.49597	0.497216	-5.0199	5.16988e-07	2.4766e-05	protein_coding	ensembl_havana
ENSG00000198574	SH2D1B	68.4803	-2.49532	0.65924	-3.78515	0.000153618	0.00224997	protein_coding	ensembl_havana
ENSG00000241399	CD302	24.1075	-2.49455	0.676169	-3.68925	0.00022492	0.00302616	protein_coding	ensembl_havana
ENSG00000073060	SCARB1	22.8804	-2.49441	0.736005	-3.38913	0.000701158	0.00721397	protein_coding	ensembl_havana
ENSG00000178585	CTNNBIP1	33.8204	-2.49326	0.589608	-4.22868	2.35071e-05	0.000516951	protein_coding	ensembl_havana
ENSG00000057657	PRDM1	185.399	-2.48877	0.530265	-4.69345	2.68633e-06	9.32827e-05	protein_coding	ensembl_havana
ENSG00000181409	AATK	9.92555	-2.48204	0.744396	-3.3343	0.00085514	0.00825006	protein_coding	ensembl_havana
ENSG00000151458	ANKRD50	24.393	-2.47899	0.698936	-3.5468	0.000389937	0.00462573	protein_coding	ensembl_havana
ENSG00000108691	CCL2	3117.19	-2.47755	0.724381	-3.42023	0.000625672	0.00663707	protein_coding	ensembl_havana
ENSG00000065833	ME1	29.0499	-2.47752	0.656328	-3.77482	0.000160121	0.00232934	protein_coding	ensembl_havana
ENSG00000177556	ATOX1	102.353	-2.47018	0.491721	-5.02353	5.07295e-07	2.43793e-05	protein_coding	ensembl_havana
ENSG00000178695	KCTD12	220.257	-2.46615	0.688796	-3.58038	0.000343093	0.00418557	protein_coding	ensembl_havana
ENSG00000117448	AKR1A1	206.535	-2.46006	0.3989	-6.16711	6.95476e-10	1.45297e-07	protein_coding	ensembl_havana
ENSG00000165474	GJB2	19.8423	-2.45944	1.08076	-2.27567	0.022866	0.0927089	protein_coding	ensembl_havana
ENSG00000118508	RAB32	37.4474	-2.45691	0.88975	-2.76134	0.00575642	0.034459	protein_coding	ensembl_havana
ENSG00000100364	KIAA0930	467.606	-2.45274	0.338392	-7.24821	4.2233e-13	5.36076e-10	protein_coding	ensembl_havana
ENSG00000143226	FCGR2A	328.157	-2.45209	0.707892	-3.46393	0.000532335	0.00581932	protein_coding	ensembl_havana
ENSG00000136205	TNS3	501.753	-2.43806	0.455258	-5.35534	8.53972e-08	5.54848e-06	protein_coding	ensembl_havana
ENSG00000116663	FBXO6	53.5647	-2.43671	0.615778	-3.95712	7.58582e-05	0.00131156	protein_coding	ensembl_havana
ENSG00000079482	OPHN1	6.2495	-2.43644	0.921719	-2.64337	0.00820864	0.0448652	protein_coding	ensembl_havana
ENSG00000184060	ADAP2	93.6377	-2.43613	0.526342	-4.62841	3.68481e-06	0.000120493	protein_coding	ensembl_havana
ENSG00000160255	ITGB2	998.25	-2.43502	0.38416	-6.33855	2.3193e-10	6.00413e-08	protein_coding	ensembl_havana
ENSG00000188313	PLSCR1	171.289	-2.43432	0.754689	-3.22559	0.00125712	0.0111425	protein_coding	ensembl_havana
ENSG00000135363	LMO2	19.989	-2.43288	0.676416	-3.59672	0.000322261	0.00397006	protein_coding	ensembl_havana
ENSG00000185745	IFIT1	137.35	-2.43095	1.08671	-2.23697	0.0252884	0.0989306	protein_coding	ensembl_havana
ENSG00000139572	GPR84	36.5429	-2.42906	0.892247	-2.72241	0.00648076	0.037653	protein_coding	ensembl_havana
ENSG00000136158	SPRY2	11.7283	-2.42807	0.657539	-3.69266	0.000221923	0.00299119	protein_coding	ensembl_havana
ENSG00000117009	KMO	45.9677	-2.42588	0.714551	-3.39497	0.000686349	0.00708584	protein_coding	ensembl_havana
ENSG00000113269	RNF130	389.525	-2.41876	0.398221	-6.07392	1.24823e-09	2.26215e-07	protein_coding	ensembl_havana
ENSG00000110651	CD81	273.384	-2.41615	0.356349	-6.7803	1.1993e-11	5.81932e-09	protein_coding	ensembl_havana
ENSG00000135617	PRADC1	18.8582	-2.40891	0.727184	-3.31265	0.000924169	0.00877056	protein_coding	ensembl_havana
ENSG00000182718	ANXA2	1192.4	-2.40883	0.399727	-6.02618	1.67876e-09	2.74478e-07	protein_coding	ensembl_havana
ENSG00000188933	USP32P1	31.2526	-2.40808	0.805317	-2.99022	0.00278774	0.0200158	transcribed_unprocessed_pseudogene	ensembl_havana
ENSG00000106991	ENG	69.4997	-2.40657	0.48606	-4.95117	7.37686e-07	3.25404e-05	protein_coding	ensembl_havana
ENSG00000229677	RP11-383F6.1	9.51169	-2.40291	0.9679	-2.4826	0.0130427	0.0621833	processed_pseudogene	havana
ENSG00000089127	OAS1	144.603	-2.39972	0.834877	-2.87434	0.00404874	0.0264672	protein_coding	ensembl_havana
ENSG00000115415	STAT1	3587.8	-2.39948	0.439617	-5.45811	4.81222e-08	3.53099e-06	protein_coding	ensembl_havana
ENSG00000158716	DUSP23	20.327	-2.39262	0.479147	-4.99349	5.92974e-07	2.72768e-05	protein_coding	ensembl_havana
ENSG00000142512	SIGLEC10	42.7016	-2.39255	0.612412	-3.90677	9.35393e-05	0.00152771	protein_coding	ensembl_havana
ENSG00000206561	COLQ	13.072	-2.39059	0.878699	-2.7206	0.00651633	0.0378304	protein_coding	ensembl_havana
ENSG00000180263	FGD6	43.9571	-2.38931	0.605716	-3.9446	7.99329e-05	0.00136012	protein_coding	ensembl_havana
ENSG00000279078	SND1-IT1	14.7676	-2.38535	1.01048	-2.3606	0.0182456	0.0789329	lincRNA	havana
ENSG00000158470	B4GALT5	213.791	-2.38293	0.492202	-4.84137	1.28948e-06	5.06432e-05	protein_coding	ensembl_havana
ENSG00000229754	CXCR2P1	18.0545	-2.38113	0.834246	-2.85423	0.00431412	0.0277202	transcribed_unprocessed_pseudogene	havana
ENSG00000075240	GRAMD4	81.0447	-2.37698	0.360439	-6.59468	4.2618e-11	1.59837e-08	protein_coding	ensembl_havana
ENSG00000126822	PLEKHG3	106.941	-2.37651	0.541884	-4.38564	1.15643e-05	0.000296337	protein_coding	ensembl_havana
ENSG00000177674	AGTRAP	62.6695	-2.36818	0.45754	-5.17588	2.26837e-07	1.27793e-05	protein_coding	ensembl_havana
ENSG00000108679	LGALS3BP	169.976	-2.36666	0.841779	-2.8115	0.00493111	0.030663	protein_coding	ensembl_havana
ENSG00000181444	ZNF467	6.38655	-2.36216	0.783068	-3.01655	0.00255672	0.0188667	protein_coding	ensembl_havana
ENSG00000138413	IDH1	139.077	-2.35803	0.402568	-5.85748	4.69955e-09	5.99073e-07	protein_coding	ensembl_havana
ENSG00000146192	FGD2	84.6168	-2.35036	0.598171	-3.92925	8.52106e-05	0.0014283	protein_coding	ensembl_havana
ENSG00000250687	RP11-497H16.7	13.5466	-2.34836	0.93296	-2.5171	0.0118324	0.0582217	transcribed_unprocessed_pseudogene	havana
ENSG00000187554	TLR5	8.73997	-2.34663	0.768825	-3.05223	0.0022715	0.0172304	protein_coding	ensembl_havana
ENSG00000099889	ARVCF	16.6185	-2.34571	0.827102	-2.83606	0.00456732	0.0289392	protein_coding	ensembl_havana
ENSG00000158869	FCER1G	430.103	-2.34242	0.642921	-3.64341	0.000269055	0.00348889	protein_coding	ensembl_havana
ENSG00000198682	PAPSS2	27.0562	-2.33996	0.794594	-2.94485	0.00323114	0.0223461	protein_coding	ensembl_havana
ENSG00000090382	LYZ	5901.99	-2.33766	0.612141	-3.81883	0.000134084	0.00202296	protein_coding	ensembl_havana
ENSG00000068079	IFI35	102.451	-2.33103	0.55202	-4.22272	2.41366e-05	0.000526942	protein_coding	ensembl_havana
ENSG00000116096	SPR	8.58963	-2.32683	0.884786	-2.62982	0.00854292	0.0461244	protein_coding	ensembl_havana
ENSG00000272462	U91328.19	15.865	-2.32494	0.811838	-2.8638	0.00418594	0.0271518	lincRNA	havana
ENSG00000108861	DUSP3	195.161	-2.32328	0.424052	-5.47876	4.28313e-08	3.20532e-06	protein_coding	ensembl_havana
ENSG00000105967	TFEC	199.722	-2.31712	0.497727	-4.6554	3.23348e-06	0.000108084	protein_coding	ensembl_havana
ENSG00000051128	HOMER3	16.2074	-2.31531	0.626037	-3.69837	0.000216992	0.00293789	protein_coding	ensembl_havana
ENSG00000139974	SLC38A6	48.7134	-2.3107	0.595497	-3.88029	0.000104333	0.00167133	protein_coding	ensembl_havana
ENSG00000136867	SLC31A2	153.205	-2.30608	0.685432	-3.36441	0.000767071	0.00766154	protein_coding	ensembl_havana
ENSG00000146376	ARHGAP18	199.472	-2.30294	0.415012	-5.54909	2.87164e-08	2.37071e-06	protein_coding	ensembl_havana
ENSG00000116962	NID1	10.6848	-2.30273	0.831149	-2.77053	0.00559643	0.0336861	protein_coding	ensembl_havana
ENSG00000167600	CYP2S1	9.16832	-2.29866	0.775038	-2.96587	0.00301828	0.0211857	protein_coding	ensembl_havana
ENSG00000070540	WIPI1	57.814	-2.29748	0.399116	-5.75643	8.59123e-09	9.50216e-07	protein_coding	ensembl_havana
ENSG00000165178	NCF1C	95.9639	-2.29647	0.594863	-3.8605	0.000113153	0.00177261	unprocessed_pseudogene	havana
ENSG00000165914	TTC7B	20.2785	-2.29485	0.86058	-2.66663	0.0076615	0.0426042	protein_coding	ensembl_havana
ENSG00000134463	ECHDC3	5.70105	-2.29025	0.929292	-2.46451	0.0137201	0.0643524	protein_coding	ensembl_havana
ENSG00000135052	GOLM1	15.9824	-2.28735	0.831334	-2.75142	0.00593381	0.0352613	protein_coding	ensembl_havana
ENSG00000104974	LILRA1	29.747	-2.28413	0.680788	-3.35512	0.000793292	0.00782768	protein_coding	ensembl_havana
ENSG00000177989	ODF3B	39.8145	-2.27901	0.606533	-3.75744	0.000171664	0.00244755	protein_coding	ensembl_havana
ENSG00000242258	LINC00996	31.505	-2.27405	0.550294	-4.13242	3.58958e-05	0.000729655	lincRNA	havana
ENSG00000054793	ATP9A	11.6332	-2.26785	0.711713	-3.18646	0.00144025	0.0123583	protein_coding	ensembl_havana
ENSG00000118257	NRP2	281.039	-2.25473	0.413563	-5.45195	4.98207e-08	3.62883e-06	protein_coding	ensembl_havana
ENSG00000115590	IL1R2	8.13379	-2.25426	0.986306	-2.28556	0.0222801	0.0910321	protein_coding	ensembl_havana
ENSG00000266208	CTD-2267D19.3	3.03369	-2.25102	0.964295	-2.33437	0.0195764	0.083089	antisense	havana
ENSG00000248905	FMN1	171.7	-2.24981	0.491511	-4.57735	4.70913e-06	0.000146051	protein_coding	ensembl_havana
ENSG00000224861	YBX1P1	3.08878	-2.24874	0.982481	-2.28883	0.022089	0.0905101	processed_pseudogene	havana
ENSG00000198951	NAGA	166.393	-2.24335	0.448932	-4.99709	5.82025e-07	2.69581e-05	protein_coding	ensembl_havana
ENSG00000134247	PTGFRN	21.9967	-2.24248	0.689284	-3.25335	0.00114053	0.01031	protein_coding	ensembl_havana
ENSG00000100097	LGALS1	206.275	-2.23906	0.462696	-4.83915	1.30393e-06	5.08446e-05	protein_coding	ensembl_havana
ENSG00000226608	FTLP3	12.3849	-2.23237	0.644219	-3.46524	0.000529765	0.00581293	processed_pseudogene	havana
ENSG00000121297	TSHZ3	7.43493	-2.23225	0.843893	-2.64518	0.00816479	0.0446924	protein_coding	ensembl_havana
ENSG00000185215	TNFAIP2	415.609	-2.23088	0.439568	-5.07517	3.87144e-07	1.98751e-05	protein_coding	ensembl_havana
ENSG00000025039	RRAGD	85.6277	-2.23031	0.422337	-5.28088	1.28562e-07	7.84846e-06	protein_coding	ensembl_havana
ENSG00000135604	STX11	139.997	-2.22993	0.579463	-3.84827	0.000118955	0.0018422	protein_coding	ensembl_havana
ENSG00000128567	PODXL	7.68279	-2.22907	0.944149	-2.36093	0.0182291	0.0788844	protein_coding	ensembl_havana
ENSG00000170909	OSCAR	17.3411	-2.22773	0.616964	-3.6108	0.000305251	0.00381995	protein_coding	ensembl_havana
ENSG00000092964	DPYSL2	174.012	-2.2217	0.452279	-4.91224	9.00394e-07	3.83675e-05	protein_coding	ensembl_havana
ENSG00000118855	MFSD1	282.632	-2.21771	0.427393	-5.18892	2.11515e-07	1.20974e-05	protein_coding	ensembl_havana
ENSG00000101347	SAMHD1	795.591	-2.21254	0.366225	-6.04148	1.52711e-09	2.5523e-07	protein_coding	ensembl_havana
ENSG00000196141	SPATS2L	73.278	-2.21099	0.563084	-3.92657	8.61661e-05	0.00143693	protein_coding	ensembl_havana
ENSG00000123427	METTL21B	12.6853	-2.20208	0.672685	-3.27357	0.00106197	0.00974631	protein_coding	ensembl_havana
ENSG00000165029	ABCA1	739.286	-2.20072	0.562109	-3.91512	9.03603e-05	0.00149199	protein_coding	ensembl_havana
ENSG00000072694	FCGR2B	101.088	-2.1995	0.772185	-2.84841	0.00439388	0.0280887	protein_coding	ensembl_havana
ENSG00000160932	LY6E	247.794	-2.19705	0.819543	-2.68082	0.00734418	0.0412514	protein_coding	ensembl_havana
ENSG00000163625	WDFY3	119.973	-2.19175	0.410116	-5.34423	9.08035e-08	5.8122e-06	protein_coding	ensembl_havana
ENSG00000120725	SIL1	45.2025	-2.18882	0.435473	-5.02631	4.99996e-07	2.41056e-05	protein_coding	ensembl_havana
ENSG00000159788	RGS12	37.1449	-2.18772	0.575143	-3.80378	0.000142503	0.00211812	protein_coding	ensembl_havana
ENSG00000163694	RBM47	207.137	-2.1818	0.406534	-5.36682	8.01358e-08	5.31014e-06	protein_coding	ensembl_havana
ENSG00000134072	CAMK1	46.2483	-2.18173	0.55989	-3.89672	9.75047e-05	0.00157706	protein_coding	ensembl_havana
ENSG00000244682	FCGR2C	65.2812	-2.18143	0.949673	-2.29703	0.0216168	0.0893541	polymorphic_pseudogene	ensembl_havana
ENSG00000104972	LILRB1	156.861	-2.17786	0.681609	-3.19517	0.00139747	0.0120948	protein_coding	ensembl_havana
ENSG00000174004	NRROS	54.9699	-2.17477	0.430827	-5.04789	4.46721e-07	2.21039e-05	protein_coding	ensembl_havana
ENSG00000182578	CSF1R	132.789	-2.1742	0.491143	-4.42682	9.56313e-06	0.000253881	protein_coding	ensembl_havana
ENSG00000110880	CORO1C	345.068	-2.17116	0.378586	-5.73493	9.75535e-09	1.03338e-06	protein_coding	ensembl_havana
ENSG00000182247	UBE2E2	35.1278	-2.1686	0.466464	-4.64902	3.33523e-06	0.000111238	protein_coding	ensembl_havana
ENSG00000164713	BRI3	141.579	-2.16732	0.389753	-5.56075	2.68613e-08	2.24843e-06	protein_coding	ensembl_havana
ENSG00000113273	ARSB	141.526	-2.16298	0.359261	-6.02064	1.73724e-09	2.80985e-07	protein_coding	ensembl_havana
ENSG00000107338	SHB	29.7656	-2.16063	0.534679	-4.04098	5.3229e-05	0.0010046	protein_coding	ensembl_havana
ENSG00000064601	CTSA	373.25	-2.15899	0.359759	-6.0012	1.9586e-09	3.06888e-07	protein_coding	ensembl_havana
ENSG00000122694	GLIPR2	182.177	-2.15226	0.433937	-4.95984	7.05518e-07	3.14908e-05	protein_coding	ensembl_havana
ENSG00000120217	CD274	278.666	-2.15206	0.902297	-2.38509	0.0170748	0.0752753	protein_coding	ensembl_havana
ENSG00000261371	PECAM1	145.317	-2.1479	0.364564	-5.8917	3.82233e-09	5.13352e-07	protein_coding	ensembl_havana
ENSG00000123643	SLC36A1	82.5745	-2.14222	0.472155	-4.53711	5.70314e-06	0.000169874	protein_coding	ensembl_havana
ENSG00000185222	TCEAL9	10.4283	-2.14022	0.785465	-2.72478	0.0064345	0.0374276	protein_coding	ensembl_havana
ENSG00000143801	PSEN2	24.5303	-2.13899	0.611716	-3.49671	0.000471032	0.00532726	protein_coding	ensembl_havana
ENSG00000100300	TSPO	143.229	-2.13047	0.325765	-6.53991	6.15548e-11	2.15327e-08	protein_coding	ensembl_havana
ENSG00000130147	SH3BP4	6.88097	-2.12613	0.926917	-2.29377	0.0218038	0.089708	protein_coding	ensembl_havana
ENSG00000149418	ST14	109.44	-2.12559	0.441439	-4.81514	1.47096e-06	5.55625e-05	protein_coding	ensembl_havana
ENSG00000132205	EMILIN2	265.141	-2.12346	0.423782	-5.01074	5.42204e-07	2.5487e-05	protein_coding	ensembl_havana
ENSG00000147443	DOK2	90.1836	-2.12134	0.35459	-5.98253	2.19697e-09	3.30468e-07	protein_coding	ensembl_havana
ENSG00000181481	RNF135	61.9348	-2.11848	0.467258	-4.53385	5.79183e-06	0.00017116	protein_coding	ensembl_havana
ENSG00000160883	HK3	121.196	-2.11667	0.520399	-4.0674	4.75408e-05	0.000916807	protein_coding	ensembl_havana
ENSG00000051523	CYBA	564.807	-2.11605	0.311816	-6.78622	1.1511e-11	5.81932e-09	protein_coding	ensembl_havana
ENSG00000128604	IRF5	130.71	-2.11447	0.367308	-5.75665	8.57975e-09	9.50216e-07	protein_coding	ensembl_havana
ENSG00000143545	RAB13	21.3393	-2.11363	0.512529	-4.12392	3.72478e-05	0.000752055	protein_coding	ensembl_havana
ENSG00000136868	SLC31A1	102.831	-2.10736	0.505473	-4.16907	3.0584e-05	0.00063718	protein_coding	ensembl_havana
ENSG00000154451	GBP5	2518.3	-2.10354	0.775735	-2.71167	0.00669449	0.0385123	protein_coding	ensembl_havana
ENSG00000116990	MYCL	11.4011	-2.1023	0.716117	-2.9357	0.003328	0.0228554	protein_coding	ensembl_havana
ENSG00000148834	GSTO1	195.508	-2.10083	0.419335	-5.00992	5.44527e-07	2.55164e-05	protein_coding	ensembl_havana
ENSG00000215861	WI2-1896O14.1	80.3143	-2.1006	0.671344	-3.12894	0.00175438	0.0141955	unprocessed_pseudogene	ensembl_havana
ENSG00000137486	ARRB1	111.635	-2.09942	0.316803	-6.62689	3.42833e-11	1.36969e-08	protein_coding	ensembl_havana
ENSG00000175274	TP53I11	28.6396	-2.09931	0.436016	-4.81475	1.47384e-06	5.55625e-05	protein_coding	ensembl_havana
ENSG00000010361	FUZ	19.0643	-2.09862	0.700384	-2.99638	0.00273204	0.0197669	protein_coding	ensembl_havana
ENSG00000126106	TMEM53	9.30021	-2.09535	0.771929	-2.71443	0.006639	0.0383716	protein_coding	ensembl_havana
ENSG00000267059	AC005943.2	22.9518	-2.09435	0.891651	-2.34885	0.0188315	0.0806331	protein_coding	havana
ENSG00000087842	PIR	17.1279	-2.09241	0.532207	-3.93157	8.4392e-05	0.0014192	protein_coding	ensembl_havana
ENSG00000169692	AGPAT2	43.791	-2.09154	0.516222	-4.05164	5.08604e-05	0.000965963	protein_coding	ensembl_havana
ENSG00000198246	SLC29A3	28.3142	-2.09115	0.567938	-3.68201	0.000231406	0.00309405	protein_coding	ensembl_havana
ENSG00000204252	HLA-DOA	75.3261	-2.0901	0.514502	-4.06237	4.85762e-05	0.000934299	protein_coding	ensembl_havana
ENSG00000105928	DFNA5	58.4387	-2.08903	0.475916	-4.3895	1.13613e-05	0.00029263	protein_coding	ensembl_havana
ENSG00000140859	KIFC3	104.658	-2.08735	0.469866	-4.44244	8.89452e-06	0.000239341	protein_coding	ensembl_havana
ENSG00000104093	DMXL2	1024.03	-2.08644	0.390851	-5.33819	9.38771e-08	5.98347e-06	protein_coding	ensembl_havana
ENSG00000140379	BCL2A1	180.185	-2.08498	0.567132	-3.67635	0.000236596	0.00314111	protein_coding	ensembl_havana
ENSG00000103855	CD276	31.1707	-2.08385	0.664781	-3.13464	0.00172065	0.0140054	protein_coding	ensembl_havana
ENSG00000165140	FBP1	54.145	-2.0815	0.754532	-2.75866	0.00580393	0.0346302	protein_coding	ensembl_havana
ENSG00000160213	CSTB	204.135	-2.07538	0.375693	-5.52413	3.31114e-08	2.60765e-06	protein_coding	ensembl_havana
ENSG00000105963	ADAP1	79.731	-2.07326	0.456433	-4.54231	5.56403e-06	0.000166722	protein_coding	ensembl_havana
ENSG00000134986	NREP	10.1044	-2.07191	0.624438	-3.31804	0.000906504	0.00863698	protein_coding	ensembl_havana
ENSG00000159335	PTMS	15.2334	-2.06788	0.74336	-2.78179	0.00540592	0.0328151	protein_coding	ensembl_havana
ENSG00000100504	PYGL	52.1275	-2.06552	0.528242	-3.91017	9.22303e-05	0.00151777	protein_coding	ensembl_havana
ENSG00000131238	PPT1	340.926	-2.06536	0.319204	-6.47036	9.77701e-11	3.00134e-08	protein_coding	ensembl_havana
ENSG00000150045	KLRF1	29.656	-2.06527	0.687777	-3.00282	0.0026749	0.0194753	protein_coding	ensembl_havana
ENSG00000127124	HIVEP3	32.5984	-2.06398	0.588344	-3.50812	0.000451285	0.00516215	protein_coding	havana
ENSG00000117450	PRDX1	673.692	-2.06311	0.402384	-5.12723	2.94037e-07	1.6025e-05	protein_coding	ensembl_havana
ENSG00000160326	SLC2A6	111.307	-2.06159	0.613694	-3.35932	0.00078135	0.00776805	protein_coding	ensembl_havana
ENSG00000130270	ATP8B3	7.38868	-2.06134	0.912477	-2.25906	0.0238799	0.0952927	protein_coding	ensembl_havana
ENSG00000074842	MYDGF	100.555	-2.06103	0.364182	-5.65934	1.51957e-08	1.41095e-06	protein_coding	ensembl_havana
ENSG00000128578	STRIP2	13.4346	-2.0589	0.770724	-2.67138	0.0075539	0.0421187	protein_coding	ensembl_havana
ENSG00000130202	NECTIN2	90.4997	-2.0559	0.615422	-3.34064	0.000835864	0.00810642	protein_coding	ensembl_havana
ENSG00000213614	HEXA	344.716	-2.05352	0.298809	-6.87235	6.31515e-12	3.7997e-09	protein_coding	ensembl_havana
ENSG00000182487	NCF1B	77.7972	-2.05319	0.511318	-4.01548	5.9325e-05	0.00108297	transcribed_unprocessed_pseudogene	havana
ENSG00000131669	NINJ1	304.14	-2.04976	0.479538	-4.27445	1.9161e-05	0.000440266	protein_coding	ensembl_havana
ENSG00000044459	CNTLN	22.0682	-2.04914	0.740133	-2.76861	0.00562966	0.0338725	protein_coding	ensembl_havana
ENSG00000225217	HSPA7	23.3142	-2.0474	0.773952	-2.64539	0.0081597	0.0446808	unprocessed_pseudogene	havana
ENSG00000155966	AFF2	10.2081	-2.04604	0.844785	-2.42197	0.0154367	0.0703844	protein_coding	ensembl_havana
ENSG00000103876	FAH	36.809	-2.0457	0.528072	-3.87391	0.000107102	0.00169939	protein_coding	ensembl_havana
ENSG00000075651	PLD1	71.6916	-2.04308	0.404925	-5.04556	4.52187e-07	2.22945e-05	protein_coding	ensembl_havana
ENSG00000269378	ITGB1P1	25.793	-2.04281	0.87969	-2.3222	0.0202224	0.0850706	processed_pseudogene	havana
ENSG00000110002	VWA5A	54.1551	-2.04202	0.467041	-4.37226	1.22968e-05	0.000309394	protein_coding	ensembl_havana
ENSG00000114853	ZBTB47	9.30365	-2.04116	0.660699	-3.0894	0.00200563	0.015721	protein_coding	ensembl_havana
ENSG00000115318	LOXL3	10.1045	-2.04019	0.878613	-2.32206	0.0202299	0.0850706	protein_coding	ensembl_havana
ENSG00000049860	HEXB	433.843	-2.03875	0.387879	-5.25615	1.47106e-07	8.81579e-06	protein_coding	ensembl_havana
ENSG00000162073	PAQR4	8.58542	-2.03813	0.71326	-2.85748	0.00427015	0.0275435	protein_coding	ensembl_havana
ENSG00000167705	RILP	22.9784	-2.03565	0.622742	-3.26885	0.00107987	0.00988039	protein_coding	ensembl_havana
ENSG00000087077	TRIP6	16.5013	-2.03331	0.53123	-3.82755	0.000129424	0.00197244	protein_coding	ensembl_havana
ENSG00000166068	SPRED1	157.974	-2.03053	0.470349	-4.31706	1.58119e-05	0.000375145	protein_coding	ensembl_havana
ENSG00000241945	PWP2	27.5736	-2.03009	0.847154	-2.39637	0.0165583	0.0737332	protein_coding	ensembl_havana
ENSG00000122952	ZWINT	8.41676	-2.0286	0.845371	-2.39965	0.0164106	0.0732051	protein_coding	ensembl_havana
ENSG00000100911	PSME2	485.878	-2.02806	0.402534	-5.03823	4.69846e-07	2.29462e-05	protein_coding	ensembl_havana
ENSG00000136040	PLXNC1	374.031	-2.027	0.339043	-5.9786	2.25067e-09	3.3452e-07	protein_coding	ensembl_havana
ENSG00000120833	SOCS2	32.113	-2.02692	0.707594	-2.86453	0.00417628	0.0271124	protein_coding	ensembl_havana
ENSG00000166833	NAV2	24.9484	-2.02473	0.756158	-2.67765	0.00741414	0.0415048	protein_coding	ensembl_havana
ENSG00000141349	G6PC3	23.7378	-2.02336	0.444505	-4.55194	5.31529e-06	0.000160547	protein_coding	ensembl_havana
ENSG00000198113	TOR4A	48.0196	-2.02313	0.350944	-5.76481	8.17485e-09	9.17658e-07	protein_coding	ensembl_havana
ENSG00000262370	RP11-473M20.9	9.53708	-2.02263	0.805098	-2.51227	0.0119956	0.058832	lincRNA	havana
ENSG00000037897	METTL1	10.891	-2.01438	0.881849	-2.28427	0.0223559	0.0912559	protein_coding	ensembl_havana
ENSG00000188677	PARVB	49.4788	-2.01093	0.44873	-4.48138	7.41618e-06	0.000208903	protein_coding	ensembl_havana
ENSG00000213699	SLC35F6	130.65	-2.00987	0.363276	-5.53262	3.15486e-08	2.54501e-06	protein_coding	ensembl_havana
ENSG00000157601	MX1	828.871	-2.0092	0.81903	-2.45315	0.0141612	0.0660709	protein_coding	ensembl_havana
ENSG00000010310	GIPR	24.0601	-2.00584	0.825801	-2.42896	0.0151422	0.0692728	protein_coding	ensembl_havana
ENSG00000165752	STK32C	20.0419	-2.00396	0.56049	-3.57537	0.000349729	0.00424587	protein_coding	ensembl_havana
ENSG00000174177	CTU2	31.4312	-2.00294	0.582751	-3.43704	0.000588106	0.00630976	protein_coding	ensembl_havana
ENSG00000106069	CHN2	13.8463	-1.99692	0.869472	-2.2967	0.021636	0.0894091	protein_coding	ensembl_havana
ENSG00000114013	CD86	146.334	-1.99436	0.582673	-3.42278	0.000619848	0.00658457	protein_coding	ensembl_havana
ENSG00000119522	DENND1A	61.0957	-1.99083	0.55208	-3.60606	0.000310882	0.00388073	protein_coding	ensembl_havana
ENSG00000160789	LMNA	458.637	-1.9897	0.321535	-6.18812	6.08851e-10	1.34681e-07	protein_coding	ensembl_havana
ENSG00000109667	SLC2A9	9.59469	-1.98612	0.855041	-2.32283	0.0201881	0.0850138	protein_coding	ensembl_havana
ENSG00000112137	PHACTR1	45.991	-1.98454	0.449827	-4.41178	1.02525e-05	0.000268204	protein_coding	havana
ENSG00000279166	RP11-107E5.3	103.901	-1.98363	0.586191	-3.38393	0.000714566	0.00730197	TEC	havana
ENSG00000187098	MITF	84.1681	-1.98362	0.507407	-3.90934	9.255e-05	0.00151828	protein_coding	ensembl_havana
ENSG00000244165	P2RY11	45.1117	-1.98298	0.623175	-3.18206	0.0014623	0.0124932	protein_coding	ensembl_havana
ENSG00000163956	LRPAP1	344.486	-1.98265	0.329528	-6.01663	1.78086e-09	2.84976e-07	protein_coding	ensembl_havana
ENSG00000112773	FAM46A	103.597	-1.98264	0.456938	-4.33896	1.4316e-05	0.000346766	protein_coding	ensembl_havana
ENSG00000085733	CTTN	30.3596	-1.98054	0.513064	-3.86021	0.00011329	0.00177261	protein_coding	ensembl_havana
ENSG00000163823	CCR1	414.044	-1.97957	0.507084	-3.90383	9.46811e-05	0.00153967	protein_coding	ensembl_havana
ENSG00000132967	HMGB1P5	50.6087	-1.97559	0.659595	-2.99516	0.00274302	0.0198177	transcribed_processed_pseudogene	havana
ENSG00000101986	ABCD1	57.6007	-1.97025	0.522047	-3.77408	0.000160596	0.002334	protein_coding	ensembl_havana
ENSG00000102524	TNFSF13B	99.9399	-1.96878	0.543047	-3.62544	0.000288475	0.00367041	protein_coding	ensembl_havana
ENSG00000158270	COLEC12	30.5231	-1.968	0.662996	-2.96835	0.00299407	0.0211161	protein_coding	ensembl_havana
ENSG00000196123	KIAA0895L	20.5045	-1.96774	0.761061	-2.58552	0.00972329	0.0503989	protein_coding	ensembl_havana
ENSG00000106266	SNX8	56.5627	-1.96753	0.421635	-4.66643	3.06483e-06	0.000103831	protein_coding	ensembl_havana
ENSG00000148803	FUOM	25.4733	-1.96235	0.543102	-3.61322	0.000302415	0.00380028	protein_coding	ensembl_havana
ENSG00000214719	AC005562.1	14.2054	-1.96223	0.868473	-2.2594	0.0238587	0.0952699	processed_transcript	havana
ENSG00000175806	MSRA	12.2011	-1.95982	0.548419	-3.57358	0.000352128	0.00426958	protein_coding	ensembl_havana
ENSG00000042753	AP2S1	94.0871	-1.95825	0.361657	-5.41465	6.14079e-08	4.2178e-06	protein_coding	ensembl_havana
ENSG00000179218	CALR	1727.37	-1.95726	0.34245	-5.71545	1.09414e-08	1.11203e-06	protein_coding	ensembl_havana
ENSG00000162144	CYB561A3	461.831	-1.95317	0.383739	-5.08984	3.58359e-07	1.87168e-05	protein_coding	ensembl_havana
ENSG00000165025	SYK	269.964	-1.95255	0.377635	-5.17048	2.3349e-07	1.30563e-05	protein_coding	ensembl_havana
ENSG00000134256	CD101	30.9868	-1.94992	0.560432	-3.47931	0.000502709	0.00558888	protein_coding	ensembl_havana
ENSG00000132434	LANCL2	43.2303	-1.94566	0.593171	-3.2801	0.00103771	0.00958803	protein_coding	ensembl_havana
ENSG00000122547	EEPD1	63.0259	-1.94292	0.500936	-3.87857	0.00010507	0.001676	protein_coding	ensembl_havana
ENSG00000137824	RMDN3	57.8107	-1.93458	0.415321	-4.65805	3.19219e-06	0.00010718	protein_coding	ensembl_havana
ENSG00000113504	SLC12A7	69.4619	-1.93338	0.360657	-5.36072	8.28909e-08	5.46862e-06	protein_coding	ensembl_havana
ENSG00000171812	COL8A2	11.2451	-1.92895	0.688378	-2.80217	0.00507604	0.0312885	protein_coding	ensembl_havana
ENSG00000185608	MRPL40	37.3945	-1.92666	0.45834	-4.20357	2.62735e-05	0.000562972	protein_coding	ensembl_havana
ENSG00000169084	DHRSX	44.4954	-1.9218	0.48117	-3.99401	6.49659e-05	0.0011551	protein_coding	ensembl_havana
ENSG00000172366	MCRIP2	67.2088	-1.92166	0.373574	-5.14398	2.6898e-07	1.47826e-05	protein_coding	ensembl_havana
ENSG00000140836	ZFHX3	19.2637	-1.90915	0.558896	-3.41593	0.000635636	0.00672853	protein_coding	ensembl_havana
ENSG00000230069	LRRC37A15P	18.9288	-1.90891	0.607353	-3.14301	0.00167223	0.0137527	processed_pseudogene	havana
ENSG00000111012	CYP27B1	23.7256	-1.90784	0.697836	-2.73394	0.00625807	0.0367137	protein_coding	ensembl_havana
ENSG00000198053	SIRPA	277.602	-1.90512	0.447468	-4.25757	2.06666e-05	0.000465369	protein_coding	ensembl_havana
ENSG00000153485	TMEM251	43.9824	-1.9041	0.422964	-4.50181	6.73781e-06	0.000193416	protein_coding	ensembl_havana
ENSG00000185825	BCAP31	242.4	-1.90269	0.33305	-5.71293	1.11048e-08	1.12106e-06	protein_coding	ensembl_havana
ENSG00000211584	SLC48A1	37.5518	-1.90021	0.458777	-4.1419	3.44441e-05	0.000703275	protein_coding	ensembl_havana
ENSG00000148450	MSRB2	8.74358	-1.89285	0.78608	-2.40796	0.016042	0.0721649	protein_coding	ensembl_havana
ENSG00000175029	CTBP2	49.094	-1.89264	0.470425	-4.02325	5.74015e-05	0.00106026	protein_coding	ensembl_havana
ENSG00000128228	SDF2L1	34.0189	-1.89249	0.474611	-3.98745	6.67874e-05	0.00118051	protein_coding	ensembl_havana
ENSG00000111961	SASH1	39.6494	-1.89132	0.834209	-2.26721	0.0233776	0.0940733	protein_coding	ensembl_havana
ENSG00000204103	MAFB	163.326	-1.88836	0.458143	-4.12178	3.75964e-05	0.00075605	protein_coding	ensembl_havana
ENSG00000132530	XAF1	495.418	-1.88802	0.695401	-2.715	0.0066275	0.0383716	protein_coding	ensembl_havana
ENSG00000093010	COMT	76.4912	-1.88696	0.354206	-5.32729	9.96876e-08	6.30042e-06	protein_coding	ensembl_havana
ENSG00000139354	GAS2L3	33.2146	-1.88506	0.536459	-3.51389	0.00044159	0.00508606	protein_coding	ensembl_havana
ENSG00000129473	BCL2L2	27.5836	-1.88422	0.687915	-2.73903	0.00616203	0.0362776	protein_coding	ensembl_havana
ENSG00000103066	PLA2G15	33.9155	-1.87967	0.509755	-3.6874	0.000226557	0.00304546	protein_coding	ensembl_havana
ENSG00000149269	PAK1	89.0765	-1.87549	0.326458	-5.74497	9.19357e-09	9.87784e-07	protein_coding	ensembl_havana
ENSG00000173905	GOLIM4	44.68	-1.87487	0.438317	-4.27744	1.89054e-05	0.00043588	protein_coding	ensembl_havana
ENSG00000183617	MRPL54	54.0438	-1.87381	0.512093	-3.65913	0.000253075	0.00332496	protein_coding	ensembl_havana
ENSG00000073008	PVR	42.7977	-1.8736	0.542614	-3.45291	0.000554576	0.00601267	protein_coding	ensembl_havana
ENSG00000175489	LRRC25	79.3998	-1.87115	0.503634	-3.7153	0.000202962	0.00278554	protein_coding	ensembl_havana
ENSG00000185896	LAMP1	721.353	-1.87105	0.308777	-6.05954	1.36508e-09	2.41571e-07	protein_coding	ensembl_havana
ENSG00000146094	DOK3	106.231	-1.86657	0.523981	-3.56229	0.000367638	0.00442755	protein_coding	ensembl_havana
ENSG00000197256	KANK2	4.51462	-1.86428	0.77743	-2.39801	0.0164844	0.0734911	protein_coding	ensembl_havana
ENSG00000159720	ATP6V0D1	230.851	-1.86425	0.289985	-6.4288	1.28613e-10	3.51744e-08	protein_coding	ensembl_havana
ENSG00000118292	C1orf54	10.3431	-1.86254	0.748528	-2.48827	0.0128365	0.0615712	protein_coding	ensembl_havana
ENSG00000259330	INAFM2	9.24889	-1.85967	0.722388	-2.57434	0.0100433	0.0516836	antisense	havana
ENSG00000127948	POR	138.59	-1.85831	0.362618	-5.1247	2.9801e-07	1.61829e-05	protein_coding	ensembl_havana
ENSG00000012779	ALOX5	85.1142	-1.8582	0.363714	-5.10895	3.23949e-07	1.72796e-05	protein_coding	ensembl_havana
ENSG00000135047	CTSL	2244.45	-1.85409	0.688392	-2.69337	0.00707347	0.0401658	protein_coding	ensembl_havana
ENSG00000119673	ACOT2	30.2978	-1.85009	0.44583	-4.14976	3.32823e-05	0.000683924	protein_coding	ensembl_havana
ENSG00000196154	S100A4	157.022	-1.84631	0.280109	-6.59141	4.35669e-11	1.59837e-08	protein_coding	ensembl_havana
ENSG00000108175	ZMIZ1	117.882	-1.84604	0.372716	-4.95295	7.30969e-07	3.23389e-05	protein_coding	ensembl_havana
ENSG00000177706	FAM20C	70.5858	-1.84502	0.489964	-3.76562	0.000166136	0.0024029	protein_coding	ensembl_havana
ENSG00000149289	ZC3H12C	118.181	-1.84483	0.399639	-4.61625	3.9074e-06	0.000126398	protein_coding	ensembl_havana
ENSG00000180304	OAZ2	136.035	-1.84335	0.396766	-4.64594	3.38526e-06	0.000112657	protein_coding	ensembl_havana
ENSG00000137185	ZSCAN9	31.6957	-1.83953	0.531805	-3.45904	0.00054211	0.00589618	protein_coding	ensembl_havana
ENSG00000168476	REEP4	22.2843	-1.8384	0.521619	-3.5244	0.000424438	0.00493766	protein_coding	ensembl_havana
ENSG00000100280	AP1B1	230.818	-1.83386	0.281476	-6.51514	7.26227e-11	2.42753e-08	protein_coding	ensembl_havana
ENSG00000213722	DDAH2	26.7973	-1.83354	0.560201	-3.27301	0.00106408	0.00975738	protein_coding	ensembl_havana
ENSG00000033627	ATP6V0A1	80.2477	-1.83264	0.502828	-3.64466	0.000267744	0.00347489	protein_coding	ensembl_havana
ENSG00000168994	PXDC1	24.2659	-1.83145	0.66365	-2.75966	0.00578623	0.0345794	protein_coding	ensembl_havana
ENSG00000135677	GNS	842.785	-1.83049	0.452681	-4.04367	5.2622e-05	0.000994398	protein_coding	ensembl_havana
ENSG00000023191	RNH1	325.644	-1.82999	0.263374	-6.94826	3.69818e-12	2.85817e-09	protein_coding	ensembl_havana
ENSG00000066336	SPI1	149.682	-1.82763	0.358164	-5.10278	3.34701e-07	1.76651e-05	protein_coding	ensembl_havana
ENSG00000197956	S100A6	661.286	-1.82064	0.315707	-5.76686	8.07637e-09	9.1342e-07	protein_coding	ensembl_havana
ENSG00000126759	CFP	54.855	-1.8188	0.521704	-3.48628	0.000489797	0.00548179	protein_coding	ensembl_havana
ENSG00000205810	KLRC3	11.339	-1.81862	0.705945	-2.57615	0.00999072	0.0515012	protein_coding	ensembl_havana
ENSG00000204131	NHSL2	48.2999	-1.81708	0.414323	-4.38567	1.15632e-05	0.000296337	protein_coding	ensembl_havana
ENSG00000136630	HLX	60.1433	-1.81612	0.590961	-3.07317	0.00211799	0.0163546	protein_coding	ensembl_havana
ENSG00000105402	NAPA	216.643	-1.81257	0.327553	-5.53368	3.13587e-08	2.54501e-06	protein_coding	ensembl_havana
ENSG00000196576	PLXNB2	135.936	-1.8118	0.398665	-4.54467	5.50207e-06	0.000165524	protein_coding	ensembl_havana
ENSG00000116514	RNF19B	312.125	-1.80974	0.483265	-3.74481	0.000180529	0.00254738	protein_coding	ensembl_havana
ENSG00000100292	HMOX1	273.388	-1.80928	0.375393	-4.81969	1.43784e-06	5.48932e-05	protein_coding	ensembl_havana
ENSG00000074416	MGLL	188.927	-1.80793	0.371118	-4.87158	1.10711e-06	4.45272e-05	protein_coding	ensembl_havana
ENSG00000006756	ARSD	33.0836	-1.80748	0.537205	-3.3646	0.000766542	0.00766134	protein_coding	ensembl_havana
ENSG00000000938	FGR	230.249	-1.80462	0.393876	-4.5817	4.61203e-06	0.00014503	protein_coding	ensembl_havana
ENSG00000127838	PNKD	75.3708	-1.80447	0.428124	-4.21482	2.49976e-05	0.000541807	protein_coding	ensembl_havana
ENSG00000122986	HVCN1	64.1989	-1.80352	0.417294	-4.32195	1.54654e-05	0.000369842	protein_coding	ensembl_havana
ENSG00000072310	SREBF1	75.0868	-1.80154	0.501272	-3.59394	0.000325716	0.00400607	protein_coding	ensembl_havana
ENSG00000095380	NANS	106.522	-1.80069	0.294397	-6.11652	9.5638e-10	1.94404e-07	protein_coding	ensembl_havana
ENSG00000196502	SULT1A1	39.495	-1.79793	0.584631	-3.07533	0.0021027	0.0162616	protein_coding	ensembl_havana
ENSG00000169896	ITGAM	150.051	-1.79293	0.474186	-3.78107	0.000156156	0.0022827	protein_coding	ensembl_havana
ENSG00000198722	UNC13B	31.125	-1.78671	0.543554	-3.28709	0.00101229	0.00942842	protein_coding	ensembl_havana
ENSG00000137710	RDX	220.95	-1.78462	0.34782	-5.13089	2.88373e-07	1.57735e-05	protein_coding	ensembl_havana
ENSG00000144843	ADPRH	29.5096	-1.78462	0.529902	-3.36783	0.000757614	0.00760589	protein_coding	ensembl_havana
ENSG00000013583	HEBP1	12.6496	-1.7844	0.714573	-2.49716	0.0125192	0.0606237	protein_coding	ensembl_havana
ENSG00000198915	RASGEF1A	6.33177	-1.78351	0.730962	-2.43996	0.0146891	0.0677147	protein_coding	ensembl_havana
ENSG00000135441	BLOC1S1	119.658	-1.78255	0.374779	-4.75626	1.97211e-06	7.1309e-05	protein_coding	ensembl_havana
ENSG00000155465	SLC7A7	240.381	-1.78171	0.418347	-4.25893	2.05406e-05	0.000463921	protein_coding	ensembl_havana
ENSG00000154655	L3MBTL4	13.1646	-1.77977	0.606304	-2.93545	0.00333069	0.0228559	protein_coding	havana
ENSG00000086730	LAT2	123.813	-1.77428	0.366222	-4.84482	1.26724e-06	5.00308e-05	protein_coding	ensembl_havana
ENSG00000111424	VDR	86.857	-1.77412	0.48796	-3.63578	0.000277136	0.00357213	protein_coding	ensembl_havana
ENSG00000142552	RCN3	7.66409	-1.77283	0.671183	-2.64136	0.00825746	0.0450671	protein_coding	ensembl_havana
ENSG00000173621	LRFN4	16.763	-1.77232	0.548311	-3.23233	0.00122786	0.0109287	protein_coding	ensembl_havana
ENSG00000008382	MPND	21.1266	-1.77192	0.441094	-4.01711	5.89167e-05	0.00107813	protein_coding	ensembl_havana
ENSG00000101194	SLC17A9	23.3539	-1.77082	0.534405	-3.31362	0.000920967	0.00875122	protein_coding	ensembl_havana
ENSG00000104805	NUCB1	361.835	-1.77068	0.313928	-5.64042	1.6964e-08	1.50102e-06	protein_coding	ensembl_havana
ENSG00000124357	NAGK	213.811	-1.76927	0.350392	-5.04939	4.43215e-07	2.20756e-05	protein_coding	ensembl_havana
ENSG00000171522	PTGER4	401.634	-1.76824	0.431032	-4.10234	4.08996e-05	0.000809489	protein_coding	ensembl_havana
ENSG00000161642	ZNF385A	21.2955	-1.76812	0.544877	-3.245	0.00117453	0.0105225	protein_coding	ensembl_havana
ENSG00000244274	DBNDD2	23.7432	-1.76743	0.506391	-3.49025	0.000482572	0.00542921	protein_coding	ensembl_havana
ENSG00000170266	GLB1	154.169	-1.76507	0.279465	-6.31591	2.68573e-10	6.62275e-08	protein_coding	ensembl_havana
ENSG00000173166	RAPH1	22.0037	-1.76236	0.503018	-3.50358	0.000459055	0.00523114	protein_coding	ensembl_havana
ENSG00000143162	CREG1	502.509	-1.75852	0.412318	-4.26496	1.99934e-05	0.000454979	protein_coding	ensembl_havana
ENSG00000150540	HNMT	38.4374	-1.75786	0.510911	-3.44063	0.000580352	0.00623546	protein_coding	ensembl_havana
ENSG00000101444	AHCY	74.0463	-1.7551	0.394533	-4.44856	8.64494e-06	0.000234301	protein_coding	ensembl_havana
ENSG00000073792	IGF2BP2	16.5577	-1.75226	0.725054	-2.41673	0.0156606	0.071058	protein_coding	ensembl_havana
ENSG00000147416	ATP6V1B2	534.061	-1.75139	0.310485	-5.64082	1.69239e-08	1.50102e-06	protein_coding	ensembl_havana
ENSG00000239039	SNORD13	16.1354	-1.75099	0.738356	-2.37147	0.0177174	0.0774274	snoRNA	ensembl
ENSG00000111846	GCNT2	24.6191	-1.74804	0.514636	-3.39666	0.00068214	0.00706177	protein_coding	ensembl_havana
ENSG00000163913	IFT122	47.4329	-1.74472	0.451109	-3.86763	0.0001099	0.00173101	protein_coding	ensembl_havana
ENSG00000130309	COLGALT1	250.52	-1.74389	0.287496	-6.06577	1.31324e-09	2.35163e-07	protein_coding	ensembl_havana
ENSG00000031081	ARHGAP31	157.891	-1.74277	0.397694	-4.3822	1.17489e-05	0.000299031	protein_coding	ensembl_havana
ENSG00000248971	KRT8P46	29.4072	-1.74126	0.543902	-3.20143	0.00136746	0.011883	processed_pseudogene	havana
ENSG00000148926	ADM	74.3847	-1.73895	0.457073	-3.80452	0.000142078	0.00211598	protein_coding	ensembl_havana
ENSG00000075234	TTC38	41.2915	-1.73621	0.444624	-3.90489	9.42698e-05	0.0015363	protein_coding	ensembl_havana
ENSG00000075223	SEMA3C	66.5769	-1.73615	0.422692	-4.10736	4.002e-05	0.000795219	protein_coding	ensembl_havana
ENSG00000146592	CREB5	28.4616	-1.73469	0.529476	-3.27625	0.00105196	0.00967799	protein_coding	ensembl_havana
ENSG00000134030	CTIF	18.9549	-1.73065	0.53946	-3.20812	0.00133606	0.011664	protein_coding	ensembl_havana
ENSG00000172301	COPRS	36.9038	-1.72201	0.423953	-4.0618	4.86963e-05	0.000934299	protein_coding	ensembl_havana
ENSG00000186350	RXRA	92.0158	-1.72101	0.366585	-4.6947	2.66996e-06	9.29664e-05	protein_coding	ensembl_havana
ENSG00000114541	FRMD4B	47.979	-1.72081	0.402108	-4.27947	1.87337e-05	0.00043286	protein_coding	ensembl_havana
ENSG00000133313	CNDP2	223.515	-1.72035	0.375542	-4.58098	4.62801e-06	0.00014503	protein_coding	ensembl_havana
ENSG00000140848	CPNE2	31.4352	-1.71924	0.494334	-3.47788	0.000505389	0.00561452	protein_coding	ensembl_havana
ENSG00000167645	YIF1B	49.4964	-1.71857	0.454602	-3.78039	0.000156585	0.00228674	protein_coding	ensembl_havana
ENSG00000175857	GAPT	19.9973	-1.71768	0.629845	-2.72715	0.00638847	0.0372459	protein_coding	ensembl_havana
ENSG00000143870	PDIA6	321.551	-1.71382	0.349489	-4.9038	9.40012e-07	3.97182e-05	protein_coding	ensembl_havana
ENSG00000104774	MAN2B1	371.829	-1.71133	0.288153	-5.93895	2.8686e-09	4.01704e-07	protein_coding	ensembl_havana
ENSG00000239697	TNFSF12	36.2372	-1.7105	0.480018	-3.56342	0.000366057	0.00441558	protein_coding	ensembl_havana
ENSG00000102393	GLA	128.996	-1.70983	0.345172	-4.95356	7.28685e-07	3.2333e-05	protein_coding	ensembl_havana
ENSG00000106605	BLVRA	33.2469	-1.70981	0.568381	-3.0082	0.00262798	0.0192736	protein_coding	ensembl_havana
ENSG00000276216	CH17-373J23.1	26.7232	-1.70789	0.479556	-3.56139	0.00036889	0.00443826	lincRNA	havana
ENSG00000064652	SNX24	13.2619	-1.7043	0.621096	-2.74402	0.00606923	0.0358659	protein_coding	ensembl_havana
ENSG00000137166	FOXP4	34.6462	-1.70022	0.495287	-3.43281	0.000597368	0.00638636	protein_coding	ensembl_havana
ENSG00000156535	CD109	27.6994	-1.69889	0.725062	-2.3431	0.0191244	0.081539	protein_coding	ensembl_havana
ENSG00000128805	ARHGAP22	22.1999	-1.69726	0.639013	-2.65606	0.00790603	0.0436093	protein_coding	ensembl_havana
ENSG00000168273	SMIM4	17.5395	-1.69653	0.605227	-2.80313	0.00506089	0.0312375	protein_coding	ensembl_havana
ENSG00000135929	CYP27A1	302.843	-1.69309	0.499688	-3.3883	0.000703272	0.00723077	protein_coding	ensembl_havana
ENSG00000144118	RALB	106.829	-1.68992	0.47985	-3.52176	0.000428687	0.00497939	protein_coding	ensembl_havana
ENSG00000052795	FNIP2	286.706	-1.68983	0.378376	-4.46601	7.96905e-06	0.000220634	protein_coding	ensembl_havana
ENSG00000108798	ABI3	77.894	-1.68767	0.348712	-4.83972	1.30023e-06	5.08446e-05	protein_coding	ensembl_havana
ENSG00000170296	GABARAP	242.555	-1.68747	0.292272	-5.77361	7.75895e-09	8.84168e-07	protein_coding	ensembl_havana
ENSG00000106211	HSPB1	29.2062	-1.68687	0.438531	-3.84664	0.000119749	0.00184935	protein_coding	ensembl_havana
ENSG00000149483	TMEM138	234.086	-1.6857	0.370232	-4.55309	5.28625e-06	0.000159991	protein_coding	ensembl_havana
ENSG00000123416	TUBA1B	1053.89	-1.6851	0.368732	-4.56998	4.87762e-06	0.000149744	protein_coding	ensembl_havana
ENSG00000184232	OAF	11.9419	-1.68418	0.717322	-2.34787	0.0188812	0.0807536	protein_coding	ensembl_havana
ENSG00000148180	GSN	402.758	-1.68182	0.4417	-3.80761	0.000140316	0.00209181	protein_coding	ensembl_havana
ENSG00000099985	OSM	43.0829	-1.67923	0.601523	-2.79164	0.00524423	0.0320312	protein_coding	ensembl_havana
ENSG00000134755	DSC2	34.2625	-1.67807	0.554629	-3.02557	0.00248164	0.0184814	protein_coding	ensembl_havana
ENSG00000207496	SNORA7A	23.8284	-1.67429	0.586037	-2.85698	0.00427693	0.0275556	snoRNA	ensembl
ENSG00000162772	ATF3	86.1786	-1.672	0.471469	-3.54637	0.00039058	0.00462606	protein_coding	ensembl_havana
ENSG00000111817	DSE	301.698	-1.67195	0.458237	-3.64866	0.000263611	0.00342717	protein_coding	ensembl_havana
ENSG00000044574	HSPA5	237.754	-1.66962	0.31068	-5.37409	7.69695e-08	5.16864e-06	protein_coding	ensembl_havana
ENSG00000187630	DHRS4L2	21.7158	-1.66882	0.522899	-3.19147	0.0014155	0.0122157	protein_coding	ensembl_havana
ENSG00000103042	SLC38A7	54.6904	-1.66448	0.502679	-3.31123	0.000928882	0.00880419	protein_coding	ensembl_havana
ENSG00000205730	ITPRIPL2	91.4735	-1.66173	0.418975	-3.96619	7.30314e-05	0.00127146	protein_coding	ensembl_havana
ENSG00000133612	AGAP3	107.699	-1.66149	0.34316	-4.84174	1.2871e-06	5.06432e-05	protein_coding	ensembl_havana
ENSG00000130303	BST2	88.8027	-1.6599	0.470585	-3.52732	0.000419794	0.0049064	protein_coding	ensembl_havana
ENSG00000187796	CARD9	16.1148	-1.65619	0.671929	-2.46483	0.0137078	0.0643429	protein_coding	ensembl_havana
ENSG00000157657	ZNF618	8.90902	-1.65349	0.681262	-2.42709	0.0152204	0.0695249	protein_coding	ensembl_havana
ENSG00000242616	GNG10	58.1695	-1.6522	0.599643	-2.75531	0.00586364	0.0349172	protein_coding	ensembl_havana
ENSG00000267534	S1PR2	64.7113	-1.65195	0.481214	-3.43289	0.000597188	0.00638636	protein_coding	ensembl_havana
ENSG00000181029	TRAPPC5	59.9081	-1.65083	0.393526	-4.19498	2.72892e-05	0.000578963	protein_coding	ensembl_havana
ENSG00000054967	RELT	143.598	-1.6504	0.368641	-4.47699	7.5703e-06	0.000212449	protein_coding	ensembl_havana
ENSG00000120162	MOB3B	33.9878	-1.64908	0.556423	-2.96371	0.00303956	0.0213052	protein_coding	ensembl_havana
ENSG00000167553	TUBA1C	263.338	-1.64735	0.356364	-4.62265	3.78861e-06	0.000123619	protein_coding	ensembl_havana
ENSG00000095383	TBC1D2	87.7559	-1.64393	0.42037	-3.91068	9.20382e-05	0.00151636	protein_coding	ensembl_havana
ENSG00000176393	RNPEP	100.995	-1.64324	0.325526	-5.04794	4.4659e-07	2.21039e-05	protein_coding	ensembl_havana
ENSG00000158517	NCF1	224.053	-1.64096	0.377874	-4.34261	1.40803e-05	0.000342242	protein_coding	ensembl_havana
ENSG00000122223	CD244	31.0716	-1.63796	0.619987	-2.64193	0.00824355	0.0450089	protein_coding	ensembl_havana
ENSG00000225614	ZNF469	19.0535	-1.63563	0.668614	-2.4463	0.0144332	0.0668629	protein_coding	ensembl_havana
ENSG00000174917	C19orf70	41.4079	-1.63112	0.453422	-3.59735	0.00032148	0.00396369	protein_coding	ensembl_havana
ENSG00000088298	EDEM2	112.711	-1.63013	0.33209	-4.90871	9.1678e-07	3.88456e-05	protein_coding	ensembl_havana
ENSG00000169413	RNASE6	22.0994	-1.63008	0.718891	-2.26749	0.0233605	0.0940733	protein_coding	ensembl_havana
ENSG00000177628	GBA	138.071	-1.62951	0.404594	-4.02752	5.63686e-05	0.0010455	protein_coding	ensembl_havana
ENSG00000241468	ATP5J2	90.0598	-1.62761	0.354323	-4.59358	4.3571e-06	0.000138269	protein_coding	ensembl_havana
ENSG00000115523	GNLY	214.521	-1.62671	0.465489	-3.49462	0.000474731	0.00535701	protein_coding	ensembl_havana
ENSG00000118985	ELL2	236.583	-1.62439	0.352425	-4.60917	4.04277e-06	0.000129662	protein_coding	ensembl_havana
ENSG00000159128	IFNGR2	174.214	-1.62355	0.360228	-4.50702	6.57446e-06	0.000190545	protein_coding	ensembl_havana
ENSG00000026751	SLAMF7	518.002	-1.62243	0.485476	-3.34193	0.000831976	0.00808436	protein_coding	ensembl_havana
ENSG00000238917	SNORD10	71.4155	-1.62195	0.461193	-3.51687	0.000436668	0.00505258	snoRNA	ensembl
ENSG00000168394	TAP1	927.901	-1.62165	0.444347	-3.64952	0.000262729	0.00342018	protein_coding	ensembl_havana
ENSG00000115159	GPD2	185.399	-1.6114	0.474224	-3.39798	0.000678852	0.00704227	protein_coding	ensembl_havana
ENSG00000277972	CISD3	19.6727	-1.6084	0.554723	-2.89946	0.00373805	0.0249534	protein_coding	ensembl_havana
ENSG00000125384	PTGER2	103.986	-1.60791	0.521282	-3.08452	0.00203878	0.0159112	protein_coding	ensembl_havana
ENSG00000126264	HCST	36.4678	-1.6076	0.474683	-3.38668	0.000707434	0.00725373	protein_coding	ensembl_havana
ENSG00000099800	TIMM13	41.013	-1.60586	0.402455	-3.99016	6.60279e-05	0.00117122	protein_coding	ensembl_havana
ENSG00000204394	VARS	77.8276	-1.60497	0.356683	-4.4997	6.80487e-06	0.000194969	protein_coding	ensembl_havana
ENSG00000176014	TUBB6	76.2922	-1.6045	0.431024	-3.72253	0.000197237	0.00271688	protein_coding	ensembl_havana
ENSG00000187840	EIF4EBP1	41.2593	-1.60279	0.389483	-4.11518	3.86883e-05	0.000773868	protein_coding	ensembl_havana
ENSG00000184216	IRAK1	221.352	-1.60222	0.290843	-5.50887	3.61137e-08	2.82928e-06	protein_coding	ensembl_havana
ENSG00000099795	NDUFB7	60.1202	-1.60162	0.358336	-4.46961	7.83611e-06	0.000217876	protein_coding	ensembl_havana
ENSG00000164136	IL15	44.4768	-1.60004	0.569801	-2.80806	0.00498403	0.0309027	protein_coding	ensembl_havana
ENSG00000164258	NDUFS4	52.708	-1.5982	0.44224	-3.61387	0.000301661	0.00379396	protein_coding	ensembl_havana
ENSG00000182054	IDH2	168.418	-1.59392	0.271737	-5.86567	4.47327e-09	5.80059e-07	protein_coding	ensembl_havana
ENSG00000103254	FAM173A	19.366	-1.59325	0.489853	-3.25251	0.00114389	0.0103156	protein_coding	ensembl_havana
ENSG00000197081	IGF2R	825.688	-1.59243	0.286384	-5.56046	2.69059e-08	2.24843e-06	protein_coding	ensembl_havana
ENSG00000181467	RAP2B	276.052	-1.58747	0.261312	-6.07498	1.24001e-09	2.26215e-07	protein_coding	ensembl_havana
ENSG00000116586	LAMTOR2	33.6935	-1.58737	0.389094	-4.07964	4.51052e-05	0.000879843	protein_coding	ensembl_havana
ENSG00000117410	ATP6V0B	318.306	-1.58671	0.275856	-5.75196	8.82149e-09	9.61542e-07	protein_coding	ensembl_havana
ENSG00000176049	JAKMIP2	78.9255	-1.58073	0.393331	-4.01882	5.84904e-05	0.00107425	protein_coding	ensembl_havana
ENSG00000177885	GRB2	667.591	-1.57869	0.272546	-5.79238	6.93945e-09	8.21914e-07	protein_coding	ensembl_havana
ENSG00000090581	GNPTG	128.528	-1.57841	0.303808	-5.19543	2.04244e-07	1.1771e-05	protein_coding	ensembl_havana
ENSG00000142507	PSMB6	111.414	-1.57579	0.323123	-4.87675	1.07848e-06	4.37012e-05	protein_coding	ensembl_havana
ENSG00000163170	BOLA3	20.2987	-1.57373	0.528408	-2.97826	0.00289891	0.0205783	protein_coding	ensembl_havana
ENSG00000197872	FAM49A	106.259	-1.57356	0.533734	-2.94822	0.00319614	0.0221346	protein_coding	ensembl_havana
ENSG00000155252	PI4K2A	133.673	-1.5713	0.316539	-4.96401	6.90521e-07	3.09131e-05	protein_coding	ensembl_havana
ENSG00000121797	CCRL2	76.8908	-1.56876	0.494341	-3.17343	0.0015065	0.0127451	protein_coding	ensembl_havana
ENSG00000171365	CLCN5	42.4056	-1.56768	0.367724	-4.2632	2.0152e-05	0.000457895	protein_coding	ensembl_havana
ENSG00000130052	STARD8	17.2084	-1.56498	0.631871	-2.47674	0.013259	0.0627785	protein_coding	ensembl_havana
ENSG00000139531	SUOX	16.2433	-1.56445	0.522221	-2.99576	0.00273762	0.0197977	protein_coding	ensembl_havana
ENSG00000170275	CRTAP	111.256	-1.56019	0.321489	-4.85302	1.21594e-06	4.83867e-05	protein_coding	ensembl_havana
ENSG00000119986	AVPI1	9.81007	-1.5548	0.635431	-2.44685	0.0144111	0.0668356	protein_coding	ensembl_havana
ENSG00000172059	KLF11	58.434	-1.55399	0.430334	-3.61112	0.000304878	0.00381847	protein_coding	ensembl_havana
ENSG00000068001	HYAL2	22.2114	-1.55373	0.489949	-3.1712	0.0015181	0.0128263	protein_coding	ensembl_havana
ENSG00000116991	SIPA1L2	97.4826	-1.5521	0.342804	-4.52768	5.96362e-06	0.000175205	protein_coding	ensembl_havana
ENSG00000169403	PTAFR	313.674	-1.55164	0.520561	-2.9807	0.0028759	0.0204729	protein_coding	ensembl_havana
ENSG00000118640	VAMP8	87.1073	-1.55112	0.373153	-4.1568	3.22735e-05	0.000667755	protein_coding	ensembl_havana
ENSG00000184182	UBE2F	87.9123	-1.54878	0.347827	-4.45273	8.47857e-06	0.000232303	protein_coding	ensembl_havana
ENSG00000166228	PCBD1	19.1186	-1.54869	0.609484	-2.54098	0.0110543	0.0553162	protein_coding	ensembl_havana
ENSG00000149639	SOGA1	39.5101	-1.5447	0.412852	-3.74153	0.000182903	0.00256644	protein_coding	ensembl_havana
ENSG00000108784	NAGLU	55.0015	-1.5416	0.365973	-4.21234	2.52734e-05	0.000546376	protein_coding	ensembl_havana
ENSG00000134061	CD180	17.2997	-1.54148	0.575235	-2.67973	0.00736809	0.0413394	protein_coding	ensembl_havana
ENSG00000184730	APOBR	34.3326	-1.54004	0.387582	-3.97344	7.08417e-05	0.00123907	protein_coding	ensembl_havana
ENSG00000166224	SGPL1	207.99	-1.53945	0.308862	-4.98427	6.21968e-07	2.84366e-05	protein_coding	ensembl_havana
ENSG00000156587	UBE2L6	255.444	-1.53922	0.440254	-3.4962	0.000471932	0.00533344	protein_coding	ensembl_havana
ENSG00000176170	SPHK1	76.4492	-1.53824	0.411276	-3.74015	0.000183908	0.00257334	protein_coding	ensembl_havana
ENSG00000243989	ACY1	13.3984	-1.53412	0.48675	-3.15177	0.00162285	0.0134952	protein_coding	ensembl_havana
ENSG00000162734	PEA15	159.568	-1.53322	0.365264	-4.19758	2.69785e-05	0.00057399	protein_coding	ensembl_havana
ENSG00000105677	TMEM147	71.8516	-1.5318	0.367332	-4.17006	3.04514e-05	0.000635298	protein_coding	ensembl_havana
ENSG00000063241	ISOC2	20.619	-1.52879	0.510636	-2.99389	0.0027545	0.019871	protein_coding	ensembl_havana
ENSG00000184602	SNN	118.927	-1.52587	0.352877	-4.32409	1.53163e-05	0.00036686	protein_coding	ensembl_havana
ENSG00000145703	IQGAP2	432.492	-1.52555	0.284816	-5.35626	8.49623e-08	5.54848e-06	protein_coding	ensembl_havana
ENSG00000004864	SLC25A13	53.6628	-1.52493	0.465001	-3.27941	0.00104025	0.00959969	protein_coding	ensembl_havana
ENSG00000100348	TXN2	20.4726	-1.52424	0.455374	-3.34722	0.000816273	0.00798853	protein_coding	ensembl_havana
ENSG00000078804	TP53INP2	21.1328	-1.52038	0.662584	-2.29462	0.0217551	0.0896057	protein_coding	ensembl_havana
ENSG00000130592	LSP1	792.356	-1.51921	0.249157	-6.09742	1.07794e-09	2.05487e-07	protein_coding	ensembl_havana
ENSG00000277443	MARCKS	418.433	-1.51745	0.592598	-2.56068	0.0104469	0.0532143	protein_coding	ensembl_havana
ENSG00000197405	C5AR1	149.349	-1.5153	0.417259	-3.63156	0.000281713	0.00360334	protein_coding	ensembl_havana
ENSG00000129007	CALML4	18.95	-1.51428	0.614092	-2.46588	0.0136678	0.064247	protein_coding	ensembl_havana
ENSG00000189060	H1F0	73.1216	-1.51366	0.506136	-2.99063	0.00278406	0.019999	protein_coding	ensembl_havana
ENSG00000133835	HSD17B4	187.849	-1.51306	0.29249	-5.17304	2.3031e-07	1.29266e-05	protein_coding	ensembl_havana
ENSG00000204525	HLA-C	3353.65	-1.51291	0.4218	-3.58679	0.000334776	0.00410742	protein_coding	ensembl_havana
ENSG00000106305	AIMP2	34.0889	-1.51288	0.43946	-3.4426	0.000576155	0.0061948	protein_coding	ensembl_havana
ENSG00000022567	SLC45A4	69.083	-1.50936	0.365815	-4.12602	3.69099e-05	0.000746235	protein_coding	ensembl_havana
ENSG00000277791	PSMB3	203.372	-1.50931	0.301121	-5.01231	5.37796e-07	2.5359e-05	protein_coding	ensembl_havana
ENSG00000059377	TBXAS1	81.9551	-1.50902	0.52424	-2.87849	0.00399583	0.0262125	protein_coding	ensembl_havana
ENSG00000119383	PTPA	135.342	-1.50725	0.330727	-4.55738	5.17945e-06	0.000157393	protein_coding	ensembl_havana
ENSG00000240065	PSMB9	189.517	-1.50371	0.405521	-3.7081	0.000208823	0.00285296	protein_coding	ensembl_havana
ENSG00000112531	QKI	473.546	-1.50234	0.309693	-4.85105	1.22809e-06	4.86586e-05	protein_coding	ensembl_havana
ENSG00000183828	NUDT14	20.6464	-1.50181	0.498716	-3.01135	0.0026009	0.0191167	protein_coding	ensembl_havana
ENSG00000165801	ARHGEF40	54.0327	-1.50114	0.531581	-2.82391	0.00474415	0.029796	protein_coding	ensembl_havana
ENSG00000157326	DHRS4	32.2645	-1.50057	0.463643	-3.23648	0.00121012	0.0107963	protein_coding	ensembl_havana
ENSG00000114573	ATP6V1A	373.818	-1.49903	0.295297	-5.07636	3.84735e-07	1.98191e-05	protein_coding	ensembl_havana
ENSG00000133321	RARRES3	147.698	-1.49869	0.433941	-3.45366	0.000553025	0.00600187	protein_coding	ensembl_havana
ENSG00000172725	CORO1B	152.571	-1.49816	0.350264	-4.27724	1.89223e-05	0.00043588	protein_coding	ensembl_havana
ENSG00000169230	PRELID1	185.022	-1.49762	0.34339	-4.36126	1.29314e-05	0.00032163	protein_coding	ensembl_havana
ENSG00000138185	ENTPD1	53.4504	-1.49687	0.509091	-2.94028	0.00327913	0.0225845	protein_coding	ensembl_havana
ENSG00000172164	SNTB1	119.114	-1.49541	0.399095	-3.747	0.000178964	0.00253005	protein_coding	ensembl_havana
ENSG00000140511	HAPLN3	235.903	-1.49539	0.668394	-2.23729	0.0252676	0.0989007	protein_coding	ensembl_havana
ENSG00000147383	NSDHL	14.607	-1.4939	0.607497	-2.4591	0.0139287	0.0651276	protein_coding	ensembl_havana
ENSG00000136634	IL10	30.1151	-1.49379	0.588096	-2.54004	0.011084	0.055409	protein_coding	ensembl_havana
ENSG00000170677	SOCS6	29.5716	-1.48997	0.495561	-3.00663	0.00264164	0.0193454	protein_coding	ensembl_havana
ENSG00000120675	DNAJC15	96.3592	-1.48819	0.350668	-4.24386	2.19709e-05	0.000486724	protein_coding	ensembl_havana
ENSG00000115762	PLEKHB2	433.121	-1.48812	0.335356	-4.43745	9.10305e-06	0.000244079	protein_coding	ensembl_havana
ENSG00000034510	TMSB10	1473.36	-1.4867	0.354375	-4.19528	2.72531e-05	0.000578963	protein_coding	ensembl_havana
ENSG00000185883	ATP6V0C	67.3958	-1.48617	0.3496	-4.25105	2.12775e-05	0.000476484	protein_coding	ensembl_havana
ENSG00000103187	COTL1	270.037	-1.48336	0.251732	-5.89262	3.80113e-09	5.13352e-07	protein_coding	ensembl_havana
ENSG00000128039	SRD5A3	23.2011	-1.47646	0.601941	-2.45283	0.0141736	0.0660879	protein_coding	ensembl_havana
ENSG00000173171	MTX1	48.9776	-1.47457	0.347238	-4.24658	2.17058e-05	0.000482986	protein_coding	ensembl_havana
ENSG00000155368	DBI	108.326	-1.47339	0.346811	-4.2484	2.15305e-05	0.000480508	protein_coding	ensembl_havana
ENSG00000213689	TREX1	43.725	-1.47275	0.484464	-3.03996	0.00236609	0.0177954	protein_coding	havana
ENSG00000167850	CD300C	16.3349	-1.47109	0.643182	-2.2872	0.022184	0.0907867	protein_coding	ensembl_havana
ENSG00000088256	GNA11	10.7815	-1.46913	0.533792	-2.75224	0.00591888	0.0351904	protein_coding	ensembl_havana
ENSG00000048471	SNX29	139.343	-1.46297	0.248755	-5.88116	4.074e-09	5.37553e-07	protein_coding	ensembl_havana
ENSG00000163251	FZD5	16.7246	-1.46188	0.458153	-3.19081	0.00141872	0.0122365	protein_coding	ensembl_havana
ENSG00000137880	GCHFR	27.0247	-1.46054	0.475704	-3.07027	0.00213865	0.0164466	protein_coding	ensembl_havana
ENSG00000175701	LINC00116	16.4822	-1.45794	0.644826	-2.26098	0.0237606	0.0950464	protein_coding	havana
ENSG00000103381	CPPED1	73.0892	-1.45781	0.376801	-3.8689	0.000109325	0.00172557	protein_coding	ensembl_havana
ENSG00000118242	MREG	56.2961	-1.45725	0.411818	-3.53858	0.000402291	0.00473124	protein_coding	ensembl_havana
ENSG00000129255	MPDU1	98.46	-1.45692	0.311979	-4.66992	3.01312e-06	0.000102743	protein_coding	ensembl_havana
ENSG00000114767	RRP9	35.2912	-1.45526	0.368982	-3.94399	8.01367e-05	0.00136205	protein_coding	ensembl_havana
ENSG00000179583	CIITA	218.433	-1.45472	0.309992	-4.69276	2.69545e-06	9.32827e-05	protein_coding	ensembl_havana
ENSG00000188906	LRRK2	167.261	-1.45292	0.553134	-2.62672	0.00862134	0.0464311	protein_coding	ensembl_havana
ENSG00000228300	C19orf24	34.182	-1.4517	0.304744	-4.76368	1.9009e-06	6.92333e-05	protein_coding	ensembl_havana
ENSG00000106268	NUDT1	22.0577	-1.45132	0.501352	-2.89481	0.00379386	0.025251	protein_coding	ensembl_havana
ENSG00000078967	UBE2D4	36.2201	-1.45118	0.418179	-3.47025	0.000519982	0.00573849	protein_coding	ensembl_havana
ENSG00000140450	ARRDC4	60.8594	-1.44794	0.495624	-2.92144	0.00348417	0.0236502	protein_coding	ensembl_havana
ENSG00000187688	TRPV2	156.606	-1.44771	0.293771	-4.928	8.30745e-07	3.57031e-05	protein_coding	ensembl_havana
ENSG00000154237	LRRK1	36.4661	-1.44574	0.474807	-3.0449	0.00232757	0.0176025	protein_coding	ensembl_havana
ENSG00000117419	ERI3	41.8043	-1.44569	0.390173	-3.70525	0.000211179	0.00287731	protein_coding	ensembl_havana
ENSG00000178449	COX14	40.6856	-1.44482	0.456223	-3.16692	0.00154065	0.0129418	protein_coding	ensembl_havana
ENSG00000205220	PSMB10	228.692	-1.44467	0.359097	-4.02306	5.74468e-05	0.00106026	protein_coding	ensembl_havana
ENSG00000065978	YBX1	771.059	-1.44409	0.268582	-5.37672	7.5853e-08	5.1165e-06	protein_coding	ensembl_havana
ENSG00000105248	CCDC94	62.6593	-1.44383	0.438244	-3.29458	0.000985691	0.00922637	protein_coding	ensembl_havana
ENSG00000262202	RP11-160E2.6	75.0114	-1.44305	0.580693	-2.48504	0.0129536	0.0619547	lincRNA	havana
ENSG00000110442	COMMD9	91.3856	-1.44282	0.316302	-4.56154	5.0779e-06	0.000154933	protein_coding	ensembl_havana
ENSG00000176340	COX8A	130.166	-1.44203	0.364142	-3.96008	7.49253e-05	0.0013004	protein_coding	ensembl_havana
ENSG00000149577	SIDT2	118.647	-1.442	0.33137	-4.35164	1.35124e-05	0.000332362	protein_coding	ensembl_havana
ENSG00000168615	ADAM9	228.699	-1.44099	0.407599	-3.53531	0.000407292	0.004776	protein_coding	ensembl_havana
ENSG00000121807	CCR2	8.39318	-1.44038	0.613822	-2.34657	0.018947	0.0809892	protein_coding	ensembl_havana
ENSG00000131069	ACSS2	56.0388	-1.43981	0.414206	-3.47608	0.000508791	0.00563152	protein_coding	ensembl_havana
ENSG00000241978	AKAP2	290.314	-1.43772	0.631697	-2.27596	0.0228486	0.092687	protein_coding	ensembl_havana
ENSG00000209582	SNORA48	91.1869	-1.43718	0.503091	-2.85671	0.00428061	0.0275637	snoRNA	ensembl
ENSG00000089057	SLC23A2	224.493	-1.43407	0.29746	-4.82106	1.428e-06	5.47959e-05	protein_coding	ensembl_havana
ENSG00000026025	VIM	4035.14	-1.43255	0.293683	-4.87787	1.07239e-06	4.35972e-05	protein_coding	ensembl_havana
ENSG00000128512	DOCK4	347.239	-1.43225	0.383892	-3.73088	0.000190815	0.00264782	protein_coding	ensembl_havana
ENSG00000100647	SUSD6	392.01	-1.43133	0.366684	-3.90345	9.48294e-05	0.00154041	protein_coding	ensembl_havana
ENSG00000103274	NUBP1	57.1088	-1.43126	0.367962	-3.8897	0.000100368	0.00161297	protein_coding	ensembl_havana
ENSG00000130748	TMEM160	15.8548	-1.43018	0.495545	-2.88607	0.00390088	0.025767	protein_coding	ensembl_havana
ENSG00000112096	SOD2	3415.04	-1.42989	0.44349	-3.22418	0.00126333	0.0111717	protein_coding	ensembl_havana
ENSG00000108639	SYNGR2	199.558	-1.42841	0.302293	-4.72525	2.29833e-06	8.21175e-05	protein_coding	ensembl_havana
ENSG00000131724	IL13RA1	178.944	-1.42769	0.375314	-3.80398	0.000142387	0.00211812	protein_coding	ensembl_havana
ENSG00000130560	UBAC1	79.8169	-1.42496	0.291743	-4.88429	1.03804e-06	4.26618e-05	protein_coding	ensembl_havana
ENSG00000027697	IFNGR1	292.569	-1.42435	0.350717	-4.06124	4.88136e-05	0.000935355	protein_coding	ensembl_havana
ENSG00000082397	EPB41L3	490.929	-1.4191	0.393605	-3.60539	0.000311683	0.00388429	protein_coding	ensembl_havana
ENSG00000122126	OCRL	21.1141	-1.41909	0.540108	-2.62741	0.00860371	0.0463528	protein_coding	ensembl_havana
ENSG00000196465	MYL6B	11.6924	-1.41893	0.594113	-2.38832	0.0169257	0.0748154	protein_coding	ensembl_havana
ENSG00000129450	SIGLEC9	42.9731	-1.41891	0.396457	-3.57898	0.000344944	0.00420134	protein_coding	ensembl_havana
ENSG00000104320	NBN	313.955	-1.41856	0.398775	-3.5573	0.000374685	0.00448727	protein_coding	ensembl_havana
ENSG00000196151	WDSUB1	26.9453	-1.41751	0.439317	-3.22663	0.00125259	0.0111159	protein_coding	ensembl_havana
ENSG00000008130	NADK	178.789	-1.41712	0.391794	-3.61699	0.000298045	0.00376423	protein_coding	ensembl_havana
ENSG00000158623	COPG2	21.3788	-1.41415	0.438538	-3.2247	0.00126107	0.0111582	protein_coding	ensembl_havana
ENSG00000007264	MATK	48.2769	-1.41157	0.422214	-3.34327	0.000827984	0.00806384	protein_coding	ensembl_havana
ENSG00000211450	SELENOH	139.573	-1.41015	0.312983	-4.50553	6.6207e-06	0.000190783	protein_coding	ensembl_havana
ENSG00000131979	GCH1	170.435	-1.40971	0.541734	-2.60222	0.00926211	0.0487135	protein_coding	ensembl_havana
ENSG00000180867	PDIA3P1	14.7927	-1.40771	0.52844	-2.6639	0.00772403	0.0428568	processed_pseudogene	havana
ENSG00000167468	GPX4	359.428	-1.40752	0.237034	-5.93806	2.8842e-09	4.01704e-07	protein_coding	ensembl_havana
ENSG00000010671	BTK	83.1519	-1.40735	0.458282	-3.07093	0.00213396	0.0164302	protein_coding	ensembl_havana
ENSG00000125844	RRBP1	177.2	-1.40409	0.341534	-4.11114	3.93715e-05	0.000784406	protein_coding	ensembl_havana
ENSG00000106683	LIMK1	129.854	-1.40256	0.321485	-4.36276	1.28435e-05	0.000320384	protein_coding	ensembl_havana
ENSG00000109113	RAB34	34.2785	-1.40167	0.472346	-2.96747	0.00300261	0.0211161	protein_coding	ensembl_havana
ENSG00000166548	TK2	33.7738	-1.4012	0.427221	-3.27981	0.00103879	0.00959203	protein_coding	ensembl_havana
ENSG00000105355	PLIN3	88.7545	-1.40056	0.350964	-3.99061	6.59049e-05	0.00117042	protein_coding	ensembl_havana
ENSG00000213719	CLIC1	460.721	-1.40036	0.39711	-3.52638	0.000421281	0.00491996	protein_coding	ensembl_havana
ENSG00000179091	CYC1	148.607	-1.39978	0.33206	-4.21543	2.49298e-05	0.000541807	protein_coding	ensembl_havana
ENSG00000189067	LITAF	328.884	-1.39953	0.310612	-4.50571	6.61514e-06	0.000190783	protein_coding	ensembl_havana
ENSG00000135596	MICAL1	191.339	-1.39891	0.28374	-4.93024	8.21288e-07	3.54226e-05	protein_coding	ensembl_havana
ENSG00000130066	SAT1	1094.51	-1.39838	0.352413	-3.96803	7.24707e-05	0.00126316	protein_coding	ensembl_havana
ENSG00000155846	PPARGC1B	30.6434	-1.39728	0.465396	-3.00235	0.00267903	0.0194959	protein_coding	ensembl_havana
ENSG00000160446	ZDHHC12	44.1823	-1.39674	0.422814	-3.30345	0.000955046	0.00898986	protein_coding	ensembl_havana
ENSG00000139117	CPNE8	29.44	-1.3956	0.598459	-2.33198	0.0197015	0.0835259	protein_coding	ensembl_havana
ENSG00000071553	ATP6AP1	262.169	-1.39447	0.31894	-4.3722	1.23001e-05	0.000309394	protein_coding	ensembl_havana
ENSG00000130511	SSBP4	62.7753	-1.39291	0.386546	-3.60347	0.000313998	0.00389378	protein_coding	ensembl_havana
ENSG00000196975	ANXA4	52.6854	-1.39104	0.564274	-2.46518	0.0136944	0.064315	protein_coding	ensembl_havana
ENSG00000131446	MGAT1	552.708	-1.38834	0.232701	-5.96619	2.42861e-09	3.51261e-07	protein_coding	ensembl_havana
ENSG00000143537	ADAM15	49.2502	-1.38757	0.274019	-5.06377	4.11053e-07	2.09595e-05	protein_coding	ensembl_havana
ENSG00000271605	MILR1	28.401	-1.38754	0.565977	-2.45158	0.014223	0.0662566	protein_coding	ensembl_havana
ENSG00000132357	CARD6	40.3011	-1.38735	0.525436	-2.64038	0.00828134	0.0451074	protein_coding	ensembl_havana
ENSG00000123130	ACOT9	137.774	-1.38735	0.377981	-3.67042	0.000242155	0.00320079	protein_coding	ensembl_havana
ENSG00000269900	RMRP	1661.69	-1.38717	0.339071	-4.09108	4.29371e-05	0.000844261	lincRNA	havana
ENSG00000113552	GNPDA1	112.348	-1.38706	0.318399	-4.35637	1.32237e-05	0.000327694	protein_coding	ensembl_havana
ENSG00000198561	CTNND1	168.859	-1.38705	0.274501	-5.05298	4.3497e-07	2.18823e-05	protein_coding	ensembl_havana
ENSG00000115350	POLE4	39.353	-1.38416	0.367937	-3.76194	0.0001686	0.00241916	protein_coding	ensembl_havana
ENSG00000169228	RAB24	46.0729	-1.38412	0.414685	-3.33776	0.000844554	0.00816721	protein_coding	ensembl_havana
ENSG00000163931	TKT	380.908	-1.38362	0.24386	-5.6738	1.39661e-08	1.32124e-06	protein_coding	ensembl_havana
ENSG00000169682	SPNS1	88.8956	-1.38162	0.418169	-3.30397	0.000953264	0.00897871	protein_coding	ensembl_havana
ENSG00000214717	ZBED1	178.339	-1.37975	0.307807	-4.48252	7.37661e-06	0.000208178	protein_coding	ensembl_havana
ENSG00000148175	STOM	349.486	-1.37914	0.502033	-2.74711	0.00601222	0.0356047	protein_coding	ensembl_havana
ENSG00000205544	TMEM256	27.9012	-1.3766	0.562412	-2.44767	0.0143784	0.0667324	protein_coding	ensembl_havana
ENSG00000106546	AHR	878.62	-1.37439	0.404134	-3.40083	0.000671817	0.00702744	protein_coding	ensembl_havana
ENSG00000090266	NDUFB2	66.0685	-1.37301	0.3315	-4.14181	3.44578e-05	0.000703275	protein_coding	ensembl_havana
ENSG00000254986	DPP3	80.7552	-1.37288	0.263041	-5.21926	1.79639e-07	1.04734e-05	protein_coding	ensembl_havana
ENSG00000100985	MMP9	2235.85	-1.37175	0.356311	-3.84986	0.000118183	0.00183459	protein_coding	ensembl_havana
ENSG00000141401	IMPA2	20.0694	-1.37062	0.458861	-2.987	0.00281726	0.0201508	protein_coding	ensembl_havana
ENSG00000155629	PIK3AP1	726.821	-1.37058	0.466123	-2.94038	0.00327807	0.0225845	protein_coding	ensembl_havana
ENSG00000130204	TOMM40	103.193	-1.37032	0.267494	-5.12279	3.01049e-07	1.62891e-05	protein_coding	ensembl_havana
ENSG00000128595	CALU	185.361	-1.36899	0.313323	-4.36925	1.24676e-05	0.000312562	protein_coding	ensembl_havana
ENSG00000077549	CAPZB	208.576	-1.36767	0.269048	-5.08337	3.70802e-07	1.92331e-05	protein_coding	ensembl_havana
ENSG00000139132	FGD4	27.8637	-1.3656	0.561524	-2.43196	0.0150173	0.0688691	protein_coding	ensembl_havana
ENSG00000163932	PRKCD	67.4231	-1.36474	0.306698	-4.44977	8.59625e-06	0.000234248	protein_coding	ensembl_havana
ENSG00000132359	RAP1GAP2	40.3016	-1.36432	0.423428	-3.22208	0.00127265	0.0112342	protein_coding	ensembl_havana
ENSG00000003056	M6PR	593.375	-1.36396	0.255775	-5.33265	9.679e-08	6.1431e-06	protein_coding	ensembl_havana
ENSG00000168701	TMEM208	40.3047	-1.3622	0.436151	-3.12322	0.00178883	0.0144177	protein_coding	ensembl_havana
ENSG00000130589	HELZ2	359.779	-1.3621	0.602039	-2.26247	0.0236682	0.0948366	protein_coding	ensembl_havana
ENSG00000172936	MYD88	63.849	-1.35569	0.438722	-3.09009	0.00200094	0.0156924	protein_coding	ensembl_havana
ENSG00000158710	TAGLN2	280.466	-1.3554	0.261825	-5.17676	2.25769e-07	1.2767e-05	protein_coding	ensembl_havana
ENSG00000161921	CXCL16	112.621	-1.35538	0.433983	-3.12311	0.00178951	0.0144177	protein_coding	ensembl_havana
ENSG00000169554	ZEB2	792.928	-1.35479	0.344477	-3.9329	8.39283e-05	0.00141848	protein_coding	ensembl_havana
ENSG00000166340	TPP1	192.151	-1.35295	0.306523	-4.41385	1.01546e-05	0.000266573	protein_coding	ensembl_havana
ENSG00000100077	GRK3	156.744	-1.3523	0.276022	-4.89924	9.62094e-07	4.0207e-05	protein_coding	ensembl_havana
ENSG00000047249	ATP6V1H	156.67	-1.35169	0.360805	-3.74631	0.000179452	0.00253457	protein_coding	ensembl_havana
ENSG00000116786	PLEKHM2	292.461	-1.35112	0.237973	-5.67759	1.36605e-08	1.30052e-06	protein_coding	ensembl_havana
ENSG00000145911	N4BP3	108.781	-1.35066	0.424687	-3.18035	0.00147096	0.0125208	protein_coding	ensembl_havana
ENSG00000037241	RPL26L1	22.5468	-1.34899	0.485753	-2.77712	0.0054843	0.0331436	protein_coding	ensembl_havana
ENSG00000085491	SLC25A24	176.709	-1.34837	0.351225	-3.83906	0.000123505	0.00189761	protein_coding	ensembl_havana
ENSG00000106397	PLOD3	47.1709	-1.3471	0.421813	-3.19359	0.00140518	0.0121545	protein_coding	ensembl_havana
ENSG00000121073	SLC35B1	95.562	-1.34703	0.30977	-4.3485	1.37074e-05	0.000335263	protein_coding	ensembl_havana
ENSG00000145354	CISD2	61.248	-1.34699	0.394521	-3.41425	0.00063958	0.00674654	protein_coding	ensembl_havana
ENSG00000129911	KLF16	17.2799	-1.34435	0.441601	-3.04426	0.00233255	0.0176313	protein_coding	ensembl_havana
ENSG00000072062	PRKACA	53.3538	-1.34411	0.351743	-3.82128	0.000132762	0.002011	protein_coding	ensembl_havana
ENSG00000116898	MRPS15	64.7394	-1.34267	0.387094	-3.4686	0.000523178	0.00575687	protein_coding	ensembl_havana
ENSG00000178104	PDE4DIP	1057.1	-1.34205	0.270675	-4.95816	7.1164e-07	3.16701e-05	protein_coding	ensembl_havana
ENSG00000135940	COX5B	140.827	-1.34002	0.334713	-4.00349	6.24151e-05	0.00112302	protein_coding	ensembl_havana
ENSG00000131462	TUBG1	31.2907	-1.33833	0.384344	-3.48213	0.00049744	0.00555042	protein_coding	ensembl_havana
ENSG00000103966	EHD4	150.417	-1.33763	0.387579	-3.45124	0.000558014	0.00603859	protein_coding	ensembl_havana
ENSG00000100342	APOL1	71.2012	-1.33669	0.53199	-2.51262	0.0119838	0.0588125	protein_coding	ensembl_havana
ENSG00000140678	ITGAX	284.109	-1.33224	0.28205	-4.72341	2.31917e-06	8.26658e-05	protein_coding	ensembl_havana
ENSG00000188641	DPYD	334.862	-1.33033	0.353595	-3.7623	0.000168359	0.00241877	protein_coding	ensembl_havana
ENSG00000100577	GSTZ1	49.4884	-1.33003	0.496583	-2.67836	0.00739836	0.0414319	protein_coding	ensembl_havana
ENSG00000135446	CDK4	76.1509	-1.32993	0.37243	-3.57095	0.00035569	0.00430433	protein_coding	ensembl_havana
ENSG00000205302	SNX2	201.052	-1.32952	0.31262	-4.25283	2.1109e-05	0.000474622	protein_coding	ensembl_havana
ENSG00000142227	EMP3	151.091	-1.32931	0.354316	-3.75178	0.000175587	0.00249157	protein_coding	ensembl_havana
ENSG00000140548	ZNF710	55.9629	-1.3257	0.33256	-3.98636	6.70947e-05	0.00118455	protein_coding	ensembl_havana
ENSG00000185624	P4HB	720.834	-1.32418	0.244546	-5.41486	6.13374e-08	4.2178e-06	protein_coding	ensembl_havana
ENSG00000167460	TPM4	605.912	-1.32375	0.309321	-4.27955	1.87275e-05	0.00043286	protein_coding	ensembl_havana
ENSG00000196422	PPP1R26	13.8779	-1.32341	0.570641	-2.31917	0.020386	0.085512	protein_coding	ensembl_havana
ENSG00000116691	MIIP	79.5211	-1.32214	0.321655	-4.11045	3.94897e-05	0.00078572	protein_coding	ensembl_havana
ENSG00000113648	H2AFY	775.089	-1.32178	0.278884	-4.73952	2.14223e-06	7.69055e-05	protein_coding	ensembl_havana
ENSG00000214193	SH3D21	14.9076	-1.3213	0.484274	-2.7284	0.00636418	0.0371478	protein_coding	ensembl_havana
ENSG00000133048	CHI3L1	166.829	-1.32116	0.417181	-3.16686	0.00154094	0.0129418	protein_coding	ensembl_havana
ENSG00000139629	GALNT6	61.8756	-1.31914	0.380234	-3.46929	0.000521834	0.00575083	protein_coding	ensembl_havana
ENSG00000171310	CHST11	328.95	-1.3189	0.283184	-4.65741	3.20207e-06	0.000107273	protein_coding	ensembl_havana
ENSG00000126246	IGFLR1	81.5927	-1.31543	0.394117	-3.33767	0.000844847	0.00816721	protein_coding	ensembl_havana
ENSG00000135506	OS9	560.082	-1.31438	0.23187	-5.6686	1.43967e-08	1.35347e-06	protein_coding	ensembl_havana
ENSG00000120129	DUSP1	394.189	-1.31434	0.446666	-2.94255	0.00325519	0.0224505	protein_coding	ensembl_havana
ENSG00000150961	SEC24D	123.404	-1.31321	0.312435	-4.20314	2.63232e-05	0.000563235	protein_coding	ensembl_havana
ENSG00000060558	GNA15	98.3919	-1.31096	0.531604	-2.46606	0.013661	0.064247	protein_coding	ensembl_havana
ENSG00000108774	RAB5C	227.242	-1.3105	0.349371	-3.75101	0.000176121	0.00249417	protein_coding	ensembl_havana
ENSG00000161677	JOSD2	19.3318	-1.31003	0.515886	-2.53939	0.0111047	0.0554757	protein_coding	ensembl_havana
ENSG00000111144	LTA4H	321.072	-1.30975	0.294668	-4.44483	8.79614e-06	0.000237117	protein_coding	ensembl_havana
ENSG00000040487	PQLC2	27.9848	-1.30962	0.440682	-2.9718	0.0029606	0.0209273	protein_coding	ensembl_havana
ENSG00000136161	RCBTB2	86.6533	-1.30874	0.368924	-3.54745	0.00038898	0.00461803	protein_coding	ensembl_havana
ENSG00000135503	ACVR1B	50.1335	-1.30785	0.480895	-2.71961	0.0065358	0.0379142	protein_coding	ensembl_havana
ENSG00000150760	DOCK1	22.9594	-1.30779	0.568754	-2.2994	0.0214824	0.0890188	protein_coding	ensembl_havana
ENSG00000110108	TMEM109	101.957	-1.30729	0.34213	-3.82104	0.00013289	0.002011	protein_coding	ensembl_havana
ENSG00000243646	IL10RB	136.714	-1.30596	0.378839	-3.44728	0.000566263	0.00611017	protein_coding	ensembl_havana
ENSG00000152689	RASGRP3	112.477	-1.3059	0.384807	-3.39366	0.000689661	0.00711027	protein_coding	ensembl_havana
ENSG00000166927	MS4A7	241.926	-1.30479	0.45917	-2.84163	0.00448836	0.0285592	protein_coding	ensembl_havana
ENSG00000154127	UBASH3B	102.854	-1.30452	0.33863	-3.85235	0.000116992	0.00182173	protein_coding	ensembl_havana
ENSG00000167925	GHDC	43.1603	-1.30392	0.413841	-3.15078	0.00162836	0.0134952	protein_coding	ensembl_havana
ENSG00000115355	CCDC88A	285.019	-1.30245	0.358204	-3.63605	0.000276849	0.0035715	protein_coding	ensembl_havana
ENSG00000186088	GSAP	214.736	-1.30196	0.414574	-3.14049	0.00168667	0.01383	protein_coding	ensembl_havana
ENSG00000105374	NKG7	129.223	-1.30052	0.414719	-3.1359	0.0017133	0.0139683	protein_coding	ensembl_havana
ENSG00000161671	EMC10	162.725	-1.29957	0.239282	-5.43114	5.59941e-08	3.93581e-06	protein_coding	ensembl_havana
ENSG00000099785	MARCH2	59.8057	-1.29845	0.354875	-3.65888	0.000253317	0.00332496	protein_coding	ensembl_havana
ENSG00000115271	GCA	56.8102	-1.29806	0.420274	-3.08861	0.00201097	0.0157383	protein_coding	ensembl_havana
ENSG00000159840	ZYX	138.136	-1.2977	0.299165	-4.33773	1.43963e-05	0.00034815	protein_coding	ensembl_havana
ENSG00000161960	EIF4A1	1153.53	-1.29715	0.22753	-5.70101	1.19099e-08	1.1676e-06	protein_coding	havana
ENSG00000157483	MYO1E	99.3953	-1.29692	0.397662	-3.26135	0.00110881	0.0100717	protein_coding	ensembl_havana
ENSG00000169981	ZNF35	31.4475	-1.29485	0.456288	-2.83779	0.00454276	0.02882	protein_coding	ensembl_havana
ENSG00000005020	SKAP2	111.322	-1.29422	0.373852	-3.46185	0.000536482	0.0058519	protein_coding	ensembl_havana
ENSG00000183935	HTR7P1	22.4623	-1.29328	0.573388	-2.2555	0.0241017	0.0958589	transcribed_processed_pseudogene	havana
ENSG00000107874	CUEDC2	38.4581	-1.29284	0.356198	-3.62955	0.000283918	0.00362538	protein_coding	ensembl_havana
ENSG00000163870	TPRA1	91.756	-1.29238	0.288933	-4.47294	7.71523e-06	0.000215311	protein_coding	ensembl_havana
ENSG00000130429	ARPC1B	395.889	-1.29186	0.281552	-4.58835	4.46773e-06	0.00014123	protein_coding	ensembl_havana
ENSG00000111652	COPS7A	72.5959	-1.28979	0.295933	-4.35841	1.31014e-05	0.000325199	protein_coding	ensembl_havana
ENSG00000145649	GZMA	84.6256	-1.28946	0.52661	-2.44862	0.0143406	0.0666188	protein_coding	ensembl_havana
ENSG00000206341	HLA-H	51.2383	-1.2888	0.493725	-2.61036	0.00904459	0.0479045	unprocessed_pseudogene	havana
ENSG00000105619	TFPT	23.3016	-1.28783	0.472001	-2.72846	0.00636316	0.0371478	protein_coding	ensembl_havana
ENSG00000140365	COMMD4	51.7373	-1.28767	0.386182	-3.33437	0.000854926	0.00825006	protein_coding	ensembl_havana
ENSG00000174125	TLR1	148.104	-1.28755	0.491279	-2.62081	0.00877221	0.0469538	protein_coding	ensembl_havana
ENSG00000035403	VCL	115.07	-1.28637	0.228047	-5.6408	1.69261e-08	1.50102e-06	protein_coding	ensembl_havana
ENSG00000033327	GAB2	145.594	-1.28626	0.411068	-3.12906	0.00175367	0.0141955	protein_coding	ensembl_havana
ENSG00000122705	CLTA	182.211	-1.28572	0.307161	-4.18582	2.84141e-05	0.000600287	protein_coding	ensembl_havana
ENSG00000196976	LAGE3	26.0747	-1.28005	0.41321	-3.09781	0.00194958	0.0154021	protein_coding	ensembl_havana
ENSG00000164105	SAP30	22.9694	-1.27915	0.538155	-2.37691	0.0174584	0.0765545	protein_coding	ensembl_havana
ENSG00000145569	FAM105A	85.4233	-1.2777	0.293745	-4.34968	1.36335e-05	0.000334542	protein_coding	ensembl_havana
ENSG00000142197	DOPEY2	105.13	-1.2775	0.318505	-4.01093	6.04795e-05	0.00109738	protein_coding	ensembl_havana
ENSG00000244187	TMEM141	25.0199	-1.27602	0.375298	-3.40002	0.000673821	0.00703374	protein_coding	ensembl_havana
ENSG00000059691	GATB	28.1549	-1.27572	0.422697	-3.01805	0.00254411	0.0188422	protein_coding	ensembl_havana
ENSG00000205269	TMEM170B	52.5175	-1.27532	0.375303	-3.3981	0.00067855	0.00704227	protein_coding	ensembl_havana
ENSG00000138031	ADCY3	46.6575	-1.27369	0.406939	-3.12993	0.00174848	0.014172	protein_coding	ensembl_havana
ENSG00000206503	HLA-A	5278.53	-1.27232	0.294502	-4.32022	1.55872e-05	0.000371572	protein_coding	ensembl_havana
ENSG00000101220	C20orf27	19.2182	-1.27116	0.452789	-2.8074	0.00499427	0.0309462	protein_coding	ensembl_havana
ENSG00000172331	BPGM	88.9314	-1.26984	0.479041	-2.65079	0.00803026	0.0441005	protein_coding	ensembl_havana
ENSG00000144597	EAF1	240.078	-1.26942	0.365588	-3.47226	0.000516101	0.00570403	protein_coding	ensembl_havana
ENSG00000130724	CHMP2A	59.6372	-1.26843	0.30402	-4.17218	3.01694e-05	0.000631204	protein_coding	ensembl_havana
ENSG00000242732	RGAG4	16.3717	-1.26761	0.538912	-2.35216	0.0186647	0.0801468	protein_coding	ensembl_havana
ENSG00000143507	DUSP10	254.197	-1.26736	0.383013	-3.30893	0.000936523	0.00885429	protein_coding	ensembl_havana
ENSG00000091483	FH	77.1507	-1.26621	0.232372	-5.44906	5.06353e-08	3.66181e-06	protein_coding	ensembl_havana
ENSG00000090674	MCOLN1	42.014	-1.265	0.389239	-3.24993	0.00115434	0.0103787	protein_coding	ensembl_havana
ENSG00000170581	STAT2	672.519	-1.26485	0.362697	-3.48735	0.000487824	0.00546377	protein_coding	ensembl_havana
ENSG00000275074	NUDT18	19.3634	-1.26417	0.472631	-2.67475	0.00747859	0.0417878	protein_coding	ensembl_havana
ENSG00000173163	COMMD1	25.4747	-1.26286	0.474871	-2.65937	0.00782873	0.0433099	protein_coding	ensembl_havana
ENSG00000175567	UCP2	64.0572	-1.26264	0.349158	-3.61623	0.00029893	0.00376907	protein_coding	ensembl_havana
ENSG00000075399	VPS9D1	39.3876	-1.26215	0.498901	-2.52986	0.0114108	0.0566658	protein_coding	ensembl_havana
ENSG00000276070	CCL4L2	104.934	-1.25951	0.493366	-2.5529	0.010683	0.0539241	protein_coding	ensembl_havana
ENSG00000109323	MANBA	188.758	-1.25943	0.324775	-3.87786	0.000105381	0.0016774	protein_coding	ensembl_havana
ENSG00000114395	CYB561D2	45.942	-1.25817	0.330115	-3.81132	0.000138226	0.00207361	protein_coding	ensembl_havana
ENSG00000198356	ASNA1	82.1517	-1.25646	0.408909	-3.07272	0.00212116	0.0163707	protein_coding	ensembl_havana
ENSG00000023697	DERA	35.5609	-1.25257	0.361275	-3.46706	0.000526178	0.00578142	protein_coding	ensembl_havana
ENSG00000103642	LACTB	157.42	-1.25254	0.328511	-3.81278	0.000137412	0.00206489	protein_coding	ensembl_havana
ENSG00000100034	PPM1F	103.651	-1.2525	0.31013	-4.03865	5.37598e-05	0.0010116	protein_coding	ensembl_havana
ENSG00000164691	TAGAP	285.966	-1.25025	0.359527	-3.47748	0.000506147	0.00561708	protein_coding	ensembl_havana
ENSG00000141179	PCTP	26.9679	-1.24805	0.479875	-2.60079	0.00930105	0.0488767	protein_coding	ensembl_havana
ENSG00000126522	ASL	32.5723	-1.24719	0.548009	-2.27586	0.0228544	0.092687	protein_coding	ensembl_havana
ENSG00000100714	MTHFD1	42.6421	-1.24705	0.470193	-2.65221	0.00799662	0.0439477	protein_coding	ensembl_havana
ENSG00000128973	CLN6	49.9918	-1.24664	0.370792	-3.36211	0.000773489	0.00770107	protein_coding	ensembl_havana
ENSG00000148158	SNX30	167.135	-1.24649	0.28019	-4.44872	8.63828e-06	0.000234301	protein_coding	ensembl_havana
ENSG00000103174	NAGPA	75.07	-1.24615	0.358082	-3.48006	0.000501296	0.00558556	protein_coding	ensembl_havana
ENSG00000116221	MRPL37	59.6759	-1.24561	0.293692	-4.24121	2.2232e-05	0.000491063	protein_coding	ensembl_havana
ENSG00000168890	TMEM150A	21.0821	-1.2453	0.497437	-2.50344	0.0122993	0.0599111	protein_coding	ensembl_havana
ENSG00000163249	CCNYL1	46.2782	-1.24526	0.411764	-3.02422	0.00249276	0.0185166	protein_coding	ensembl_havana
ENSG00000111684	LPCAT3	55.5513	-1.24488	0.353085	-3.52572	0.000422338	0.00492085	protein_coding	ensembl_havana
ENSG00000004779	NDUFAB1	64.5403	-1.24431	0.362629	-3.43137	0.000600552	0.00641584	protein_coding	ensembl_havana
ENSG00000132825	PPP1R3D	41.6406	-1.24335	0.53091	-2.34191	0.0191851	0.0817282	protein_coding	ensembl_havana
ENSG00000163191	S100A11	351.45	-1.24272	0.390735	-3.18047	0.00147035	0.0125208	protein_coding	ensembl_havana
ENSG00000169020	ATP5I	71.3857	-1.2413	0.320336	-3.87499	0.000106631	0.00169371	protein_coding	ensembl_havana
ENSG00000143554	SLC27A3	41.6903	-1.24034	0.440195	-2.81772	0.00483667	0.0302569	protein_coding	ensembl_havana
ENSG00000197785	ATAD3A	41.4354	-1.2402	0.440147	-2.8177	0.00483688	0.0302569	protein_coding	ensembl_havana
ENSG00000160214	RRP1	74.7184	-1.23969	0.300902	-4.11991	3.79015e-05	0.000759199	protein_coding	ensembl_havana
ENSG00000243678	NME2	167.423	-1.23824	0.333747	-3.7101	0.000207175	0.00283561	protein_coding	ensembl_havana
ENSG00000111229	ARPC3	504.524	-1.23637	0.278731	-4.43569	9.17767e-06	0.000245641	protein_coding	ensembl_havana
ENSG00000110074	FOXRED1	38.039	-1.23548	0.398358	-3.10144	0.00192582	0.0152624	protein_coding	ensembl_havana
ENSG00000176871	WSB2	131.498	-1.23524	0.266012	-4.64354	3.42492e-06	0.000113726	protein_coding	ensembl_havana
ENSG00000143891	GALM	55.9274	-1.23491	0.324018	-3.81125	0.000138268	0.00207361	protein_coding	ensembl_havana
ENSG00000249437	NAIP	127.158	-1.23362	0.543283	-2.27067	0.0231669	0.0936262	protein_coding	ensembl_havana
ENSG00000157045	NTAN1	86.4014	-1.23334	0.299853	-4.11313	3.90328e-05	0.000778689	protein_coding	ensembl_havana
ENSG00000107738	C10orf54	162.894	-1.2328	0.359641	-3.42785	0.000608378	0.00648563	protein_coding	ensembl_havana
ENSG00000066926	FECH	54.9919	-1.23224	0.422792	-2.91452	0.00356232	0.0240829	protein_coding	ensembl_havana
ENSG00000166797	FAM96A	77.1108	-1.2297	0.329922	-3.72725	0.000193578	0.00267629	protein_coding	ensembl_havana
ENSG00000164430	MB21D1	92.0816	-1.22908	0.430923	-2.8522	0.00434177	0.0278384	protein_coding	ensembl_havana
ENSG00000167895	TMC8	192.702	-1.22853	0.326583	-3.76178	0.000168708	0.00241916	protein_coding	ensembl_havana
ENSG00000071246	VASH1	60.1236	-1.22712	0.276507	-4.43794	9.0823e-06	0.000243957	protein_coding	ensembl_havana
ENSG00000068650	ATP11A	67.394	-1.226	0.324364	-3.7797	0.000157018	0.00228863	protein_coding	ensembl_havana
ENSG00000090487	SPG21	152.837	-1.22338	0.253796	-4.82032	1.43325e-06	5.48574e-05	protein_coding	ensembl_havana
ENSG00000124145	SDC4	62.9363	-1.22086	0.457683	-2.66747	0.00764244	0.0425296	protein_coding	ensembl_havana
ENSG00000173418	NAA20	60.7577	-1.21975	0.419133	-2.91017	0.00361227	0.0243222	protein_coding	ensembl_havana
ENSG00000015475	BID	129.073	-1.21968	0.334019	-3.65152	0.000260694	0.00339915	protein_coding	ensembl_havana
ENSG00000079691	CARMIL1	24.8164	-1.21932	0.538224	-2.26544	0.0234854	0.0943063	protein_coding	ensembl_havana
ENSG00000103363	TCEB2	108.916	-1.21768	0.331655	-3.67153	0.0002411	0.00319245	protein_coding	ensembl_havana
ENSG00000144741	SLC25A26	55.6138	-1.21592	0.490268	-2.48011	0.0131341	0.0625002	protein_coding	ensembl_havana
ENSG00000138069	RAB1A	178.24	-1.21536	0.322475	-3.76886	0.000163993	0.00237877	protein_coding	ensembl_havana
ENSG00000179630	LACC1	209.942	-1.21492	0.441781	-2.75004	0.00595877	0.0353577	protein_coding	ensembl_havana
ENSG00000102172	SMS	97.1838	-1.2149	0.314186	-3.86683	0.00011026	0.00173487	protein_coding	ensembl_havana
ENSG00000166794	PPIB	369.813	-1.21209	0.300602	-4.03221	5.52552e-05	0.00103248	protein_coding	ensembl_havana
ENSG00000137393	RNF144B	167.454	-1.2095	0.538755	-2.245	0.0247683	0.0976111	protein_coding	ensembl_havana
ENSG00000107872	FBXL15	30.3882	-1.20872	0.389409	-3.10398	0.00190938	0.0151562	protein_coding	ensembl_havana
ENSG00000160209	PDXK	315.305	-1.20737	0.224828	-5.37019	7.86532e-08	5.25823e-06	protein_coding	ensembl_havana
ENSG00000168653	NDUFS5	119.636	-1.20726	0.243079	-4.96652	6.81654e-07	3.06989e-05	protein_coding	ensembl_havana
ENSG00000175938	ORAI3	34.2697	-1.20703	0.416958	-2.89485	0.00379346	0.025251	protein_coding	ensembl_havana
ENSG00000256235	SMIM3	42.2229	-1.20676	0.487301	-2.47642	0.0132707	0.0627924	protein_coding	ensembl_havana
ENSG00000021355	SERPINB1	203.727	-1.20304	0.40541	-2.96746	0.00300275	0.0211161	protein_coding	ensembl_havana
ENSG00000171552	BCL2L1	112.563	-1.2012	0.291338	-4.12304	3.73897e-05	0.000753909	protein_coding	ensembl_havana
ENSG00000221869	CEBPD	50.2644	-1.20114	0.516353	-2.32621	0.0200074	0.0844543	protein_coding	ensembl_havana
ENSG00000174238	PITPNA	115.899	-1.19749	0.355886	-3.36481	0.000765968	0.0076607	protein_coding	ensembl_havana
ENSG00000121691	CAT	116.738	-1.19693	0.335365	-3.56904	0.000358294	0.00433236	protein_coding	ensembl_havana
ENSG00000119729	RHOQ	181.094	-1.19688	0.256884	-4.65922	3.17406e-06	0.00010681	protein_coding	ensembl_havana
ENSG00000100605	ITPK1	119.306	-1.19668	0.335905	-3.56255	0.000367266	0.00442661	protein_coding	ensembl_havana
ENSG00000186010	NDUFA13	138.195	-1.19653	0.299574	-3.9941	6.49416e-05	0.0011551	protein_coding	ensembl_havana
ENSG00000157600	TMEM164	121.313	-1.19533	0.270381	-4.42089	9.82933e-06	0.000259391	protein_coding	ensembl_havana
ENSG00000108829	LRRC59	190.327	-1.19125	0.277292	-4.29602	1.73892e-05	0.000405533	protein_coding	ensembl_havana
ENSG00000162511	LAPTM5	1358.24	-1.19081	0.285815	-4.16637	3.09492e-05	0.000643897	protein_coding	ensembl_havana
ENSG00000125821	DTD1	34.4901	-1.18839	0.438358	-2.711	0.0067081	0.0385716	protein_coding	ensembl_havana
ENSG00000123104	ITPR2	652.118	-1.1877	0.277867	-4.27433	1.91713e-05	0.000440266	protein_coding	ensembl_havana
ENSG00000131652	THOC6	33.6288	-1.18744	0.370728	-3.20299	0.0013601	0.0118395	protein_coding	ensembl_havana
ENSG00000149932	TMEM219	82.4082	-1.18528	0.324563	-3.65192	0.000260292	0.00339915	protein_coding	ensembl_havana
ENSG00000136908	DPM2	106.189	-1.18504	0.487375	-2.43147	0.0150378	0.0688999	protein_coding	ensembl_havana
ENSG00000095303	PTGS1	32.8745	-1.18432	0.444038	-2.66715	0.00764965	0.042554	protein_coding	ensembl_havana
ENSG00000115561	CHMP3	161.801	-1.18315	0.256476	-4.61309	3.96733e-06	0.000127553	protein_coding	ensembl_havana
ENSG00000241553	ARPC4	295.041	-1.18271	0.222762	-5.30929	1.10054e-07	6.89764e-06	protein_coding	ensembl_havana
ENSG00000140406	MESDC1	110.863	-1.18173	0.331466	-3.56517	0.000363614	0.00439315	protein_coding	ensembl_havana
ENSG00000131475	VPS25	55.5744	-1.18157	0.349692	-3.37889	0.000727798	0.00741201	protein_coding	ensembl_havana
ENSG00000170315	UBB	770.751	-1.18127	0.34901	-3.38464	0.000712716	0.00729298	protein_coding	ensembl_havana
ENSG00000005022	SLC25A5	152.312	-1.18043	0.311932	-3.78427	0.000154161	0.00225573	protein_coding	ensembl_havana
ENSG00000149600	COMMD7	65.4454	-1.17944	0.375422	-3.14163	0.00168008	0.0137964	protein_coding	ensembl_havana
ENSG00000102034	ELF4	123.206	-1.17766	0.270635	-4.35147	1.35225e-05	0.000332362	protein_coding	ensembl_havana
ENSG00000129824	RPS4Y1	214.776	-1.17572	0.398508	-2.95031	0.0031746	0.0220126	protein_coding	ensembl_havana
ENSG00000147813	NAPRT	64.8851	-1.17549	0.350496	-3.35381	0.000797084	0.00785183	protein_coding	ensembl_havana
ENSG00000177156	TALDO1	508.117	-1.17507	0.357109	-3.2905	0.00100008	0.00933782	protein_coding	ensembl_havana
ENSG00000175193	PARL	56.6376	-1.17367	0.381226	-3.07866	0.00207932	0.0161225	protein_coding	ensembl_havana
ENSG00000157637	SLC38A10	172.025	-1.17316	0.261232	-4.49088	7.093e-06	0.000201688	protein_coding	ensembl_havana
ENSG00000170345	FOS	413.972	-1.17281	0.39706	-2.95374	0.00313948	0.0218421	protein_coding	ensembl_havana
ENSG00000124762	CDKN1A	371.9	-1.17149	0.37862	-3.09411	0.00197407	0.0155547	protein_coding	ensembl_havana
ENSG00000088832	FKBP1A	111.208	-1.17086	0.307352	-3.80952	0.000139237	0.00208319	protein_coding	ensembl_havana
ENSG00000162972	MAIP1	28.3272	-1.16971	0.517812	-2.25894	0.0238871	0.0952927	protein_coding	ensembl_havana
ENSG00000165806	CASP7	94.9673	-1.16932	0.415773	-2.81241	0.00491715	0.0305888	protein_coding	ensembl_havana
ENSG00000163902	RPN1	487.879	-1.16635	0.241878	-4.82203	1.42101e-06	5.46673e-05	protein_coding	ensembl_havana
ENSG00000132963	POMP	106.594	-1.16373	0.418969	-2.77761	0.00547603	0.0331071	protein_coding	ensembl_havana
ENSG00000069998	CECR5	51.21	-1.16365	0.306922	-3.79135	0.000149831	0.00221391	protein_coding	ensembl_havana
ENSG00000122490	PQLC1	68.0399	-1.1618	0.29714	-3.90992	9.23257e-05	0.00151777	protein_coding	ensembl_havana
ENSG00000164062	APEH	156.721	-1.16162	0.255929	-4.53882	5.65687e-06	0.000168831	protein_coding	ensembl_havana
ENSG00000185291	IL3RA	111.383	-1.16143	0.444495	-2.61293	0.00897698	0.0476302	protein_coding	ensembl_havana
ENSG00000125454	SLC25A19	59.6816	-1.16142	0.49889	-2.328	0.019912	0.0842522	protein_coding	ensembl_havana
ENSG00000167987	VPS37C	48.2943	-1.16133	0.344258	-3.37343	0.000742367	0.00749945	protein_coding	ensembl_havana
ENSG00000125356	NDUFA1	103.543	-1.16123	0.372132	-3.12047	0.00180563	0.014532	protein_coding	ensembl_havana
ENSG00000082996	RNF13	282.347	-1.15929	0.360799	-3.21312	0.00131302	0.0114962	protein_coding	ensembl_havana
ENSG00000105669	COPE	235.863	-1.15835	0.235887	-4.91064	9.07819e-07	3.85746e-05	protein_coding	ensembl_havana
ENSG00000144040	SFXN5	29.7997	-1.15797	0.437996	-2.6438	0.00819814	0.044826	protein_coding	ensembl_havana
ENSG00000068697	LAPTM4A	73.5488	-1.15692	0.395642	-2.92416	0.00345382	0.023476	protein_coding	ensembl_havana
ENSG00000112367	FIG4	70.0658	-1.15535	0.255526	-4.52144	6.14208e-06	0.000179745	protein_coding	ensembl_havana
ENSG00000029153	ARNTL2	63.2456	-1.15442	0.485697	-2.37684	0.0174617	0.0765545	protein_coding	ensembl_havana
ENSG00000135148	TRAFD1	207.451	-1.15397	0.365256	-3.15936	0.00158116	0.0132059	protein_coding	ensembl_havana
ENSG00000107745	MICU1	117.58	-1.1537	0.406845	-2.83572	0.00457232	0.0289587	protein_coding	ensembl_havana
ENSG00000110721	CHKA	31.1568	-1.15281	0.404901	-2.84715	0.00441124	0.0281877	protein_coding	ensembl_havana
ENSG00000128487	SPECC1	58.5522	-1.15225	0.349641	-3.29553	0.000982375	0.00921188	protein_coding	ensembl_havana
ENSG00000148429	USP6NL	92.1363	-1.15166	0.427519	-2.69381	0.00706407	0.0401276	protein_coding	ensembl_havana
ENSG00000172270	BSG	283.902	-1.15126	0.25158	-4.57612	4.73688e-06	0.000146308	protein_coding	ensembl_havana
ENSG00000125347	IRF1	1747.88	-1.15047	0.411152	-2.79817	0.00513937	0.0315665	protein_coding	ensembl_havana
ENSG00000075624	ACTB	5523.4	-1.14925	0.240277	-4.783	1.72698e-06	6.41413e-05	protein_coding	ensembl_havana
ENSG00000204264	PSMB8	331.063	-1.14903	0.385668	-2.97933	0.00288883	0.0205164	protein_coding	ensembl_havana
ENSG00000161395	PGAP3	40.3519	-1.14685	0.458619	-2.50066	0.0123961	0.0602388	protein_coding	ensembl_havana
ENSG00000134802	SLC43A3	259.906	-1.14684	0.280913	-4.08255	4.45436e-05	0.000870161	protein_coding	ensembl_havana
ENSG00000127554	GFER	33.9717	-1.14654	0.392076	-2.92429	0.00345243	0.023476	protein_coding	ensembl_havana
ENSG00000127022	CANX	1384.4	-1.146	0.256621	-4.46574	7.97933e-06	0.000220634	protein_coding	ensembl_havana
ENSG00000142409	ZNF787	47.0995	-1.1449	0.358699	-3.19181	0.00141385	0.0122085	protein_coding	ensembl_havana
ENSG00000054148	PHPT1	58.5644	-1.14242	0.302842	-3.77234	0.000161721	0.00234807	protein_coding	ensembl_havana
ENSG00000117118	SDHB	136.987	-1.14153	0.354906	-3.21642	0.00129801	0.0114045	protein_coding	ensembl_havana
ENSG00000153786	ZDHHC7	210.408	-1.1397	0.274298	-4.15498	3.25321e-05	0.000672181	protein_coding	ensembl_havana
ENSG00000079277	MKNK1	143.964	-1.13897	0.348381	-3.26932	0.00107807	0.00986999	protein_coding	ensembl_havana
ENSG00000115286	NDUFS7	77.5955	-1.13819	0.291426	-3.90558	9.40002e-05	0.00153357	protein_coding	ensembl_havana
ENSG00000100889	PCK2	57.3254	-1.13769	0.355258	-3.20244	0.00136266	0.0118481	protein_coding	ensembl_havana
ENSG00000100599	RIN3	77.2871	-1.13711	0.4307	-2.64015	0.00828704	0.0451153	protein_coding	ensembl_havana
ENSG00000186577	C6orf1	42.9215	-1.13336	0.440727	-2.57158	0.0101237	0.0520084	protein_coding	ensembl_havana
ENSG00000182117	NOP10	98.8671	-1.13228	0.283025	-4.00064	6.31726e-05	0.00113259	protein_coding	ensembl_havana
ENSG00000142192	APP	125.255	-1.13189	0.390808	-2.89629	0.00377608	0.0251884	protein_coding	ensembl_havana
ENSG00000169021	UQCRFS1	131.816	-1.13001	0.281662	-4.01194	6.02209e-05	0.00109401	protein_coding	ensembl_havana
ENSG00000112149	CD83	435.343	-1.12992	0.390655	-2.89236	0.00382357	0.0253589	protein_coding	ensembl_havana
ENSG00000186815	TPCN1	108.663	-1.1294	0.290506	-3.88768	0.000101206	0.0016247	protein_coding	ensembl_havana
ENSG00000111679	PTPN6	315.745	-1.12715	0.22465	-5.01735	5.23897e-07	2.49382e-05	protein_coding	ensembl_havana
ENSG00000122971	ACADS	30.8528	-1.12704	0.399397	-2.82185	0.00477475	0.0299133	protein_coding	ensembl_havana
ENSG00000100906	NFKBIA	1322.37	-1.12689	0.396655	-2.84097	0.00449761	0.0285939	protein_coding	ensembl_havana
ENSG00000184164	CRELD2	49.5489	-1.12664	0.322949	-3.4886	0.000485563	0.00544656	protein_coding	ensembl_havana
ENSG00000188811	NHLRC3	86.3718	-1.12659	0.389831	-2.88995	0.00385305	0.0255207	protein_coding	ensembl_havana
ENSG00000105698	USF2	233.431	-1.1257	0.268538	-4.19195	2.76566e-05	0.000585931	protein_coding	ensembl_havana
ENSG00000137575	SDCBP	454.038	-1.12539	0.369987	-3.04169	0.00235256	0.0177283	protein_coding	ensembl_havana
ENSG00000136930	PSMB7	122.895	-1.12482	0.320147	-3.51346	0.000442304	0.00509039	protein_coding	ensembl_havana
ENSG00000108439	PNPO	38.1278	-1.12435	0.331403	-3.39269	0.000692111	0.00713064	protein_coding	ensembl_havana
ENSG00000110719	TCIRG1	544.821	-1.12424	0.184447	-6.09522	1.09287e-09	2.05487e-07	protein_coding	ensembl_havana
ENSG00000167085	PHB	124.025	-1.12261	0.237073	-4.73527	2.18768e-06	7.83503e-05	protein_coding	ensembl_havana
ENSG00000142453	CARM1	55.6881	-1.12202	0.349105	-3.21398	0.0013091	0.0114685	protein_coding	ensembl_havana
ENSG00000007944	MYLIP	121.268	-1.12009	0.465898	-2.40415	0.01621	0.0725903	protein_coding	ensembl_havana
ENSG00000095209	TMEM38B	97.2193	-1.11978	0.369901	-3.02723	0.00246805	0.0183967	protein_coding	ensembl_havana
ENSG00000279117	CTD-2562J17.6	34.641	-1.1196	0.386685	-2.89536	0.00378718	0.0252289	TEC	havana
ENSG00000071242	RPS6KA2	43.8272	-1.11882	0.312672	-3.57824	0.000345917	0.00420638	protein_coding	ensembl_havana
ENSG00000067082	KLF6	648.035	-1.1179	0.393823	-2.83859	0.00453132	0.0287717	protein_coding	ensembl_havana
ENSG00000145781	COMMD10	36.9639	-1.11756	0.387477	-2.8842	0.00392413	0.0258331	protein_coding	ensembl_havana
ENSG00000104142	VPS18	121.23	-1.11657	0.299439	-3.72888	0.00019233	0.00266148	protein_coding	ensembl_havana
ENSG00000182372	CLN8	101.067	-1.11517	0.341102	-3.26933	0.00107804	0.00986999	protein_coding	ensembl_havana
ENSG00000162946	DISC1	41.5227	-1.11378	0.45473	-2.44932	0.0143128	0.066551	protein_coding	ensembl_havana
ENSG00000162129	CLPB	69.2441	-1.11369	0.256641	-4.33949	1.42814e-05	0.000346486	protein_coding	ensembl_havana
ENSG00000198848	CES1	59.3596	-1.11271	0.45816	-2.42865	0.0151553	0.0692904	protein_coding	ensembl_havana
ENSG00000125835	SNRPB	215.957	-1.11121	0.328136	-3.38642	0.000708101	0.00725562	protein_coding	ensembl_havana
ENSG00000167004	PDIA3	696.867	-1.11058	0.325266	-3.41437	0.000639301	0.00674654	protein_coding	ensembl_havana
ENSG00000101336	HCK	388.394	-1.10938	0.370023	-2.99814	0.00271635	0.0196913	protein_coding	ensembl_havana
ENSG00000143376	SNX27	126.732	-1.10854	0.309499	-3.58171	0.00034135	0.00416768	protein_coding	ensembl_havana
ENSG00000127884	ECHS1	75.6049	-1.10714	0.300754	-3.6812	0.000232136	0.00309831	protein_coding	ensembl_havana
ENSG00000148288	GBGT1	33.3029	-1.10514	0.405538	-2.72511	0.00642795	0.0374039	protein_coding	ensembl_havana
ENSG00000145494	NDUFS6	47.7937	-1.10436	0.432555	-2.55312	0.0106763	0.0539238	protein_coding	ensembl_havana
ENSG00000069956	MAPK6	278.173	-1.10259	0.290775	-3.79192	0.00014949	0.00221104	protein_coding	ensembl_havana
ENSG00000149476	TKFC	49.7228	-1.10247	0.463454	-2.3788	0.0173689	0.0762367	protein_coding	havana
ENSG00000142657	PGD	428.197	-1.09736	0.338579	-3.24107	0.00119082	0.0106621	protein_coding	ensembl_havana
ENSG00000087903	RFX2	23.1786	-1.09666	0.42818	-2.56122	0.0104306	0.0531856	protein_coding	ensembl_havana
ENSG00000156515	HK1	262.852	-1.09592	0.253127	-4.32953	1.49427e-05	0.000360784	protein_coding	ensembl_havana
ENSG00000168461	RAB31	222.102	-1.09556	0.346001	-3.16634	0.00154369	0.0129505	protein_coding	ensembl_havana
ENSG00000244038	DDOST	294.897	-1.09526	0.239143	-4.57993	4.65121e-06	0.000145152	protein_coding	ensembl_havana
ENSG00000186635	ARAP1	448.556	-1.09254	0.239644	-4.55899	5.13995e-06	0.000156508	protein_coding	ensembl_havana
ENSG00000176845	METRNL	113.372	-1.09186	0.363307	-3.00532	0.00265301	0.0193909	protein_coding	ensembl_havana
ENSG00000111775	COX6A1	172.203	-1.09086	0.307142	-3.55164	0.000382833	0.00455583	protein_coding	ensembl_havana
ENSG00000137767	SQRDL	409.052	-1.09055	0.361395	-3.01761	0.00254774	0.018859	protein_coding	ensembl_havana
ENSG00000072135	PTPN18	89.5739	-1.08918	0.313993	-3.46881	0.000522761	0.00575649	protein_coding	ensembl_havana
ENSG00000134153	EMC7	39.7095	-1.08882	0.425958	-2.55617	0.0105831	0.0536536	protein_coding	ensembl_havana
ENSG00000004142	POLDIP2	76.7175	-1.08882	0.386729	-2.81546	0.00487071	0.0304005	protein_coding	ensembl_havana
ENSG00000125445	MRPS7	89.6646	-1.08838	0.29004	-3.75253	0.00017506	0.00248655	protein_coding	ensembl_havana
ENSG00000136052	SLC41A2	94.4309	-1.08795	0.45234	-2.40515	0.0161656	0.0724564	protein_coding	ensembl_havana
ENSG00000239672	NME1	42.4023	-1.08687	0.414325	-2.62323	0.00871004	0.046825	protein_coding	ensembl_havana
ENSG00000270022	RNU12	27.4294	-1.08671	0.474573	-2.28987	0.0220288	0.0903618	lincRNA	havana
ENSG00000197747	S100A10	87.4547	-1.08627	0.391179	-2.7769	0.00548793	0.0331436	protein_coding	ensembl_havana
ENSG00000178896	EXOSC4	15.5965	-1.08506	0.449577	-2.41351	0.0157999	0.0713913	protein_coding	ensembl_havana
ENSG00000109919	MTCH2	94.7861	-1.08464	0.311988	-3.47654	0.000507937	0.0056262	protein_coding	ensembl_havana
ENSG00000197345	MRPL21	40.019	-1.08379	0.340848	-3.1797	0.0014743	0.012529	protein_coding	ensembl_havana
ENSG00000171148	TADA3	120.702	-1.08227	0.287789	-3.76065	0.000169474	0.00242292	protein_coding	ensembl_havana
ENSG00000184076	UQCR10	83.3279	-1.08031	0.323367	-3.34081	0.000835335	0.00810642	protein_coding	ensembl_havana
ENSG00000168894	RNF181	86.751	-1.08021	0.342784	-3.15129	0.00162553	0.0134952	protein_coding	ensembl_havana
ENSG00000101474	APMAP	266.15	-1.08011	0.196472	-5.49751	3.85198e-08	2.97136e-06	protein_coding	ensembl_havana
ENSG00000067560	RHOA	811.23	-1.08004	0.226711	-4.76396	1.89827e-06	6.92333e-05	protein_coding	ensembl_havana
ENSG00000153310	FAM49B	385.709	-1.07888	0.303753	-3.55183	0.000382558	0.00455583	protein_coding	ensembl_havana
ENSG00000154978	VOPP1	374.631	-1.07844	0.275306	-3.91722	8.95751e-05	0.00148228	protein_coding	ensembl_havana
ENSG00000146066	HIGD2A	73.4958	-1.07829	0.291299	-3.70165	0.000214199	0.00290793	protein_coding	ensembl_havana
ENSG00000175416	CLTB	74.6433	-1.07817	0.278013	-3.87813	0.000105261	0.00167726	protein_coding	ensembl_havana
ENSG00000126267	COX6B1	153.791	-1.07788	0.306051	-3.52192	0.000428437	0.00497939	protein_coding	ensembl_havana
ENSG00000164405	UQCRQ	69.5307	-1.07742	0.378782	-2.84443	0.00444915	0.0283817	protein_coding	ensembl_havana
ENSG00000197355	UAP1L1	79.9473	-1.07678	0.341669	-3.15153	0.00162419	0.0134952	protein_coding	ensembl_havana
ENSG00000013563	DNASE1L1	49.1511	-1.07591	0.330759	-3.25286	0.00114249	0.0103153	protein_coding	ensembl_havana
ENSG00000167986	DDB1	715.256	-1.07372	0.190021	-5.65056	1.59926e-08	1.45794e-06	protein_coding	ensembl_havana
ENSG00000125995	ROMO1	38.5323	-1.07253	0.418369	-2.56359	0.0103596	0.0528953	protein_coding	ensembl_havana
ENSG00000085514	PILRA	185.155	-1.07124	0.454988	-2.35443	0.018551	0.0797954	protein_coding	ensembl_havana
ENSG00000103512	NOMO1	127.628	-1.07098	0.224792	-4.76432	1.89493e-06	6.92333e-05	protein_coding	ensembl_havana
ENSG00000129493	HEATR5A	81.2575	-1.06948	0.277427	-3.85498	0.000115738	0.00180449	protein_coding	ensembl_havana
ENSG00000106348	IMPDH1	77.9895	-1.06876	0.250284	-4.2702	1.95301e-05	0.000446462	protein_coding	ensembl_havana
ENSG00000139178	C1RL	47.6603	-1.06797	0.420337	-2.54075	0.0110614	0.0553327	protein_coding	ensembl_havana
ENSG00000277194	SNORD22	31.7852	-1.06468	0.473334	-2.24932	0.0244923	0.0969252	snoRNA	ensembl
ENSG00000197157	SND1	425.892	-1.06385	0.188973	-5.62964	1.8059e-08	1.58856e-06	protein_coding	ensembl_havana
ENSG00000100412	ACO2	173.84	-1.06361	0.26998	-3.93959	8.16209e-05	0.00138415	protein_coding	ensembl_havana
ENSG00000102181	CD99L2	61.4011	-1.06355	0.358813	-2.96408	0.00303594	0.0212898	protein_coding	ensembl_havana
ENSG00000159210	SNF8	77.6626	-1.06352	0.294977	-3.60543	0.000311642	0.00388429	protein_coding	ensembl_havana
ENSG00000124172	ATP5E	350.087	-1.06283	0.227227	-4.67739	2.90544e-06	9.93265e-05	protein_coding	ensembl_havana
ENSG00000167703	SLC43A2	178.969	-1.06204	0.370933	-2.86316	0.00419433	0.0271944	protein_coding	ensembl_havana
ENSG00000143570	SLC39A1	146.656	-1.05959	0.353014	-3.00155	0.00268612	0.019538	protein_coding	ensembl_havana
ENSG00000101150	TPD52L2	202.16	-1.05914	0.228805	-4.62901	3.67419e-06	0.000120408	protein_coding	ensembl_havana
ENSG00000197858	GPAA1	90.6716	-1.05899	0.314387	-3.36841	0.000756035	0.00759671	protein_coding	ensembl_havana
ENSG00000168393	DTYMK	20.2184	-1.05825	0.404908	-2.61355	0.00896081	0.0475985	protein_coding	ensembl_havana
ENSG00000067208	EVI5	35.5828	-1.0579	0.416579	-2.5395	0.0111011	0.0554757	protein_coding	ensembl_havana
ENSG00000151748	SAV1	64.0398	-1.05697	0.433015	-2.44096	0.0146482	0.0676299	protein_coding	ensembl_havana
ENSG00000095585	BLNK	30.7605	-1.0569	0.446436	-2.36743	0.0179121	0.0779388	protein_coding	ensembl_havana
ENSG00000155660	PDIA4	222.205	-1.05598	0.27393	-3.85493	0.000115765	0.00180449	protein_coding	ensembl_havana
ENSG00000130775	THEMIS2	275.808	-1.05579	0.337701	-3.12639	0.00176969	0.014281	protein_coding	ensembl_havana
ENSG00000159399	HK2	232.045	-1.05552	0.408634	-2.58304	0.00979349	0.0506755	protein_coding	ensembl_havana
ENSG00000155097	ATP6V1C1	274.478	-1.05547	0.297339	-3.54972	0.000385645	0.00458567	protein_coding	ensembl_havana
ENSG00000042286	AIFM2	33.1181	-1.05483	0.376217	-2.80378	0.00505077	0.0311879	protein_coding	ensembl_havana
ENSG00000105135	ILVBL	42.5396	-1.05416	0.463532	-2.2742	0.0229542	0.0929913	protein_coding	ensembl_havana
ENSG00000157349	DDX19B	64.6284	-1.05128	0.356805	-2.94637	0.00321532	0.0222469	protein_coding	ensembl_havana
ENSG00000206597	SNORA57	27.514	-1.05026	0.469031	-2.23922	0.0251419	0.098614	snoRNA	ensembl
ENSG00000084207	GSTP1	290.659	-1.05011	0.253511	-4.14225	3.43913e-05	0.000703275	protein_coding	ensembl_havana
ENSG00000026297	RNASET2	138.077	-1.04916	0.30863	-3.3994	0.00067535	0.00703505	protein_coding	ensembl_havana
ENSG00000259001	RPPH1	534.159	-1.04887	0.21837	-4.80316	1.56181e-06	5.85855e-05	antisense	havana
ENSG00000237190	CDKN2AIPNL	25.6989	-1.04808	0.469378	-2.23292	0.0255544	0.099686	protein_coding	ensembl_havana
ENSG00000129667	RHBDF2	143.609	-1.04755	0.381647	-2.74481	0.00605465	0.0357995	protein_coding	ensembl_havana
ENSG00000138101	DTNB	45.1481	-1.04695	0.445197	-2.35166	0.0186899	0.0802323	protein_coding	ensembl_havana
ENSG00000146232	NFKBIE	128.867	-1.04542	0.298693	-3.49999	0.000465274	0.0052661	protein_coding	ensembl_havana
ENSG00000032444	PNPLA6	250.763	-1.04521	0.262872	-3.97611	7.00507e-05	0.00122952	protein_coding	ensembl_havana
ENSG00000096968	JAK2	165.348	-1.04512	0.46615	-2.24203	0.0249596	0.0981806	protein_coding	ensembl_havana
ENSG00000076944	STXBP2	106.279	-1.04377	0.259027	-4.02959	5.58746e-05	0.00103889	protein_coding	ensembl_havana
ENSG00000134107	BHLHE40	469.425	-1.04357	0.451181	-2.31296	0.0207246	0.0865464	protein_coding	ensembl_havana
ENSG00000106588	PSMA2	191.486	-1.04344	0.348551	-2.99366	0.00275653	0.019871	protein_coding	ensembl_havana
ENSG00000105518	TMEM205	55.0096	-1.04286	0.416743	-2.50241	0.0123353	0.0600281	protein_coding	ensembl_havana
ENSG00000105281	SLC1A5	124.565	-1.04196	0.25542	-4.07938	4.51562e-05	0.000879843	protein_coding	ensembl_havana
ENSG00000263528	IKBKE	130.512	-1.04194	0.286951	-3.63106	0.00028226	0.00360726	protein_coding	ensembl_havana
ENSG00000105220	GPI	229.551	-1.04154	0.224506	-4.63924	3.49685e-06	0.000115604	protein_coding	ensembl_havana
ENSG00000112977	DAP	38.3776	-1.03963	0.341281	-3.04625	0.00231712	0.0175333	protein_coding	ensembl_havana
ENSG00000105671	DDX49	75.9681	-1.03883	0.407646	-2.54837	0.0108226	0.0544462	protein_coding	ensembl_havana
ENSG00000100216	TOMM22	104.019	-1.03763	0.299493	-3.46462	0.00053098	0.00581296	protein_coding	ensembl_havana
ENSG00000105438	KDELR1	53.1587	-1.03736	0.336488	-3.0829	0.00204991	0.0159712	protein_coding	ensembl_havana
ENSG00000023902	PLEKHO1	500.001	-1.03727	0.225238	-4.60522	4.12028e-06	0.000131866	protein_coding	ensembl_havana
ENSG00000198752	CDC42BPB	69.2885	-1.03714	0.299622	-3.46149	0.000537193	0.0058554	protein_coding	ensembl_havana
ENSG00000167996	FTH1	3925.33	-1.03561	0.291342	-3.55461	0.000378535	0.00452162	protein_coding	ensembl_havana
ENSG00000138463	DIRC2	44.9329	-1.03332	0.414706	-2.49169	0.0127138	0.0611385	protein_coding	ensembl_havana
ENSG00000101265	RASSF2	454.771	-1.03284	0.2498	-4.13468	3.55456e-05	0.000723514	protein_coding	ensembl_havana
ENSG00000137752	CASP1	193.861	-1.03266	0.373058	-2.7681	0.00563849	0.0338986	protein_coding	ensembl_havana
ENSG00000125817	CENPB	135.516	-1.03228	0.319224	-3.2337	0.00122196	0.0108891	protein_coding	ensembl_havana
ENSG00000170088	TMEM192	43.7564	-1.03216	0.377486	-2.73429	0.00625153	0.0367039	protein_coding	ensembl_havana
ENSG00000185475	TMEM179B	55.354	-1.03125	0.358184	-2.87911	0.00398794	0.026177	protein_coding	ensembl_havana
ENSG00000196923	PDLIM7	39.7701	-1.0289	0.383584	-2.68234	0.007311	0.0410961	protein_coding	ensembl_havana
ENSG00000137312	FLOT1	194.487	-1.02817	0.312758	-3.28743	0.00101107	0.00942842	protein_coding	ensembl_havana
ENSG00000169756	LIMS1	251.227	-1.02812	0.321392	-3.19895	0.0013793	0.0119582	protein_coding	ensembl_havana
ENSG00000092841	MYL6	989.063	-1.02793	0.213354	-4.81798	1.45019e-06	5.49463e-05	protein_coding	ensembl_havana
ENSG00000178685	PARP10	290.895	-1.02788	0.372331	-2.76067	0.00576832	0.0344998	protein_coding	ensembl_havana
ENSG00000148484	RSU1	178.02	-1.02581	0.331174	-3.09749	0.00195167	0.0154105	protein_coding	ensembl_havana
ENSG00000180879	SSR4	163.671	-1.02392	0.281753	-3.63411	0.000278945	0.00358905	protein_coding	ensembl_havana
ENSG00000231925	TAPBP	702.375	-1.02263	0.305514	-3.34726	0.00081616	0.00798853	protein_coding	ensembl_havana
ENSG00000204592	HLA-E	3238.81	-1.02222	0.304658	-3.35529	0.000792831	0.00782768	protein_coding	ensembl_havana
ENSG00000102218	RP2	112.594	-1.0221	0.372352	-2.74499	0.00605131	0.0357995	protein_coding	ensembl_havana
ENSG00000090520	DNAJB11	152.385	-1.02193	0.235058	-4.34755	1.37667e-05	0.000336166	protein_coding	ensembl_havana
ENSG00000138668	HNRNPD	217.363	-1.02008	0.411587	-2.4784	0.0131973	0.062677	protein_coding	ensembl_havana
ENSG00000149541	B3GAT3	71.781	-1.0198	0.372178	-2.7401	0.00614213	0.0361887	protein_coding	ensembl_havana
ENSG00000118705	RPN2	436.974	-1.01881	0.223186	-4.56484	4.99887e-06	0.000152831	protein_coding	ensembl_havana
ENSG00000140332	TLE3	312.535	-1.01793	0.38957	-2.61295	0.00897633	0.0476302	protein_coding	ensembl_havana
ENSG00000100902	PSMA6	328.675	-1.01775	0.261839	-3.88692	0.000101526	0.00162809	protein_coding	ensembl_havana
ENSG00000103043	VAC14	187.09	-1.01489	0.294157	-3.45015	0.000560266	0.00605861	protein_coding	ensembl_havana
ENSG00000196072	BLOC1S2	117.721	-1.01461	0.34839	-2.91229	0.00358788	0.0242013	protein_coding	ensembl_havana
ENSG00000143110	C1orf162	47.8131	-1.01414	0.406162	-2.49689	0.0125288	0.0606261	protein_coding	ensembl_havana
ENSG00000204267	TAP2	509.932	-1.01314	0.438734	-2.30923	0.020931	0.0872627	protein_coding	ensembl_havana
ENSG00000141994	DUS3L	75.3693	-1.01303	0.334352	-3.02984	0.00244684	0.0182657	protein_coding	ensembl_havana
ENSG00000120913	PDLIM2	53.596	-1.01259	0.433491	-2.33589	0.019497	0.0828459	protein_coding	ensembl_havana
ENSG00000137364	TPMT	55.0542	-1.01244	0.408665	-2.47743	0.0132332	0.062726	protein_coding	ensembl_havana
ENSG00000106554	CHCHD3	78.8685	-1.0123	0.336966	-3.00417	0.00266309	0.0194409	protein_coding	ensembl_havana
ENSG00000135709	KIAA0513	173.304	-1.01223	0.229359	-4.4133	1.01804e-05	0.000266784	protein_coding	ensembl_havana
ENSG00000124562	SNRPC	75.9402	-1.01194	0.280453	-3.60824	0.000308286	0.00385152	protein_coding	ensembl_havana
ENSG00000115234	SNX17	183.797	-1.0106	0.247925	-4.07624	4.57688e-05	0.000888216	protein_coding	ensembl_havana
ENSG00000213281	NRAS	268.842	-1.01014	0.305656	-3.30482	0.000950388	0.00895723	protein_coding	ensembl_havana
ENSG00000187605	TET3	192.579	-1.00973	0.219552	-4.59903	4.24469e-06	0.000135272	protein_coding	ensembl_havana
ENSG00000010610	CD4	196.814	-1.00895	0.344959	-2.92484	0.00344637	0.0234571	protein_coding	ensembl_havana
ENSG00000132792	CTNNBL1	96.3774	-1.00884	0.375085	-2.68962	0.00715328	0.0404206	protein_coding	ensembl_havana
ENSG00000114353	GNAI2	631.736	-1.00873	0.273912	-3.68266	0.000230814	0.00308889	protein_coding	ensembl_havana
ENSG00000063245	EPN1	92.327	-1.0079	0.396478	-2.54213	0.011018	0.0551892	protein_coding	ensembl_havana
ENSG00000172757	CFL1	838.606	-1.00752	0.261823	-3.84809	0.000119041	0.0018422	protein_coding	ensembl_havana
ENSG00000179271	GADD45GIP1	54.7557	-1.00651	0.302082	-3.3319	0.000862544	0.00830627	protein_coding	ensembl_havana
ENSG00000066294	CD84	316.544	-1.0049	0.302547	-3.32147	0.000895458	0.00856079	protein_coding	ensembl_havana
ENSG00000161057	PSMC2	196.109	-1.00424	0.302088	-3.32432	0.00088635	0.00848122	protein_coding	ensembl_havana
ENSG00000213977	TAX1BP3	35.6392	-1.00376	0.396747	-2.52997	0.0114072	0.0566658	protein_coding	ensembl_havana
ENSG00000103249	CLCN7	236.742	-1.00347	0.268926	-3.73141	0.000190414	0.0026447	protein_coding	ensembl_havana
ENSG00000140526	ABHD2	426.502	-1.0031	0.261148	-3.84112	0.000122476	0.00188565	protein_coding	ensembl_havana
ENSG00000114554	PLXNA1	115.928	-1.00262	0.28164	-3.55994	0.000370933	0.00445653	protein_coding	ensembl_havana
ENSG00000167965	MLST8	30.7331	-1.00156	0.372039	-2.69207	0.00710103	0.0402767	protein_coding	ensembl_havana
ENSG00000100949	RABGGTA	69.8809	-1.00077	0.379292	-2.63854	0.00832648	0.0452645	protein_coding	ensembl_havana
ENSG00000162227	TAF6L	39.3827	-1.00056	0.36848	-2.71538	0.00662004	0.0383437	protein_coding	ensembl_havana
ENSG00000074706	IPCEF1	148.612	1.00003	0.296797	3.36941	0.000753282	0.00757411	protein_coding	ensembl_havana
ENSG00000110888	CAPRIN2	110.663	1.00005	0.405479	2.46634	0.01365	0.0642438	protein_coding	ensembl_havana
ENSG00000158109	TPRG1L	57.404	1.00144	0.383174	2.61355	0.0089607	0.0475985	protein_coding	ensembl_havana
ENSG00000188921	HACD4	66.223	1.00163	0.359773	2.78406	0.00536836	0.0326266	protein_coding	ensembl_havana
ENSG00000116406	EDEM3	175.683	1.00332	0.410983	2.44126	0.0146363	0.0676165	protein_coding	ensembl_havana
ENSG00000159873	CCDC117	77.4631	1.00387	0.350341	2.86541	0.00416468	0.0270605	protein_coding	ensembl_havana
ENSG00000163312	HELQ	81.6653	1.00639	0.319347	3.15142	0.0016248	0.0134952	protein_coding	ensembl_havana
ENSG00000178988	MRFAP1L1	181.035	1.00651	0.27339	3.68159	0.000231783	0.00309634	protein_coding	ensembl_havana
ENSG00000095002	MSH2	50.4355	1.00682	0.43857	2.29568	0.0216944	0.0894747	protein_coding	ensembl_havana
ENSG00000050426	LETMD1	84.8338	1.00739	0.340603	2.95766	0.00309984	0.021617	protein_coding	ensembl_havana
ENSG00000130818	ZNF426	86.3144	1.00805	0.331493	3.04094	0.00235839	0.0177552	protein_coding	ensembl_havana
ENSG00000178971	CTC1	159.007	1.00843	0.284888	3.53975	0.00040051	0.00471768	protein_coding	ensembl_havana
ENSG00000118058	KMT2A	756.167	1.0094	0.220438	4.57905	4.67091e-06	0.000145465	protein_coding	ensembl_havana
ENSG00000227191	TRGC2	89.5162	1.00981	0.443482	2.27701	0.0227857	0.0925831	TR_C_gene	havana
ENSG00000151612	ZNF827	56.2678	1.01025	0.372219	2.71412	0.00664522	0.0383716	protein_coding	ensembl_havana
ENSG00000162607	USP1	157.657	1.01137	0.319803	3.16248	0.00156434	0.0130945	protein_coding	ensembl_havana
ENSG00000023909	GCLM	62.4828	1.01142	0.41326	2.44743	0.014388	0.0667563	protein_coding	ensembl_havana
ENSG00000164169	PRMT9	46.5065	1.01176	0.406559	2.48859	0.0128249	0.0615548	protein_coding	ensembl_havana
ENSG00000070950	RAD18	49.8384	1.012	0.292193	3.46345	0.000533305	0.00582568	protein_coding	ensembl_havana
ENSG00000163655	GMPS	122.104	1.01221	0.288041	3.5141	0.000441248	0.00508606	protein_coding	ensembl_havana
ENSG00000151623	NR3C2	72.0357	1.01329	0.375931	2.69542	0.00702994	0.0400115	protein_coding	ensembl_havana
ENSG00000152942	RAD17	71.4309	1.01342	0.305316	3.31927	0.000902543	0.00861425	protein_coding	ensembl_havana
ENSG00000120868	APAF1	85.7531	1.01342	0.451842	2.24287	0.0249049	0.0980681	protein_coding	ensembl_havana
ENSG00000204130	RUFY2	55.1921	1.01383	0.319704	3.17115	0.00151835	0.0128263	protein_coding	ensembl_havana
ENSG00000205423	CNEP1R1	38.4861	1.01531	0.44916	2.26046	0.0237927	0.0950945	protein_coding	ensembl_havana
ENSG00000139324	TMTC3	51.7253	1.01557	0.322313	3.15087	0.00162784	0.0134952	protein_coding	ensembl_havana
ENSG00000148700	ADD3	340.024	1.01595	0.235105	4.32128	1.55129e-05	0.000370388	protein_coding	ensembl_havana
ENSG00000110429	FBXO3	197.461	1.01622	0.253104	4.01502	5.94398e-05	0.00108375	protein_coding	ensembl_havana
ENSG00000174501	ANKRD36C	220.515	1.01779	0.362091	2.81088	0.00494065	0.0307096	protein_coding	ensembl_havana
ENSG00000106993	CDC37L1	47.1922	1.01786	0.425148	2.39414	0.0166593	0.0740172	protein_coding	ensembl_havana
ENSG00000104064	GABPB1	153.264	1.01792	0.248032	4.10397	4.06115e-05	0.000805908	protein_coding	ensembl_havana
ENSG00000135297	MTO1	134.628	1.01911	0.330607	3.08255	0.00205233	0.0159712	protein_coding	ensembl_havana
ENSG00000183808	RBM12B	115.247	1.0194	0.443135	2.30043	0.0214238	0.0888005	protein_coding	ensembl_havana
ENSG00000114861	FOXP1	366.863	1.01945	0.202071	5.04499	4.53538e-07	2.22945e-05	protein_coding	ensembl_havana
ENSG00000088035	ALG6	46.1545	1.01974	0.341282	2.98797	0.00280836	0.0201063	protein_coding	ensembl_havana
ENSG00000197603	C5orf42	92.8883	1.02013	0.308611	3.30555	0.000947917	0.00894515	protein_coding	ensembl_havana
ENSG00000060982	BCAT1	101.613	1.02059	0.423308	2.41098	0.0159098	0.0717801	protein_coding	ensembl_havana
ENSG00000090686	USP48	128.963	1.02081	0.35575	2.86947	0.00411165	0.0267622	protein_coding	ensembl_havana
ENSG00000113838	TBCCD1	38.4436	1.02113	0.390417	2.61549	0.0089099	0.0474221	protein_coding	ensembl_havana
ENSG00000156876	SASS6	23.707	1.02177	0.457723	2.23228	0.0255966	0.0997213	protein_coding	ensembl_havana
ENSG00000007392	LUC7L	140.21	1.02314	0.304805	3.35669	0.000788802	0.00782366	protein_coding	ensembl_havana
ENSG00000064703	DDX20	91.3253	1.02407	0.308642	3.318	0.000906648	0.00863698	protein_coding	ensembl_havana
ENSG00000205268	PDE7A	253.844	1.02621	0.331427	3.09634	0.00195925	0.0154542	protein_coding	ensembl_havana
ENSG00000168283	BMI1	151.853	1.02688	0.306595	3.3493	0.000810158	0.00794938	protein_coding	ensembl_havana
ENSG00000281195	ZNF638-IT1	33.7307	1.02783	0.441341	2.32888	0.0198654	0.084095	processed_transcript	havana
ENSG00000085382	HACE1	44.0378	1.02787	0.431217	2.38365	0.0171419	0.0754384	protein_coding	ensembl_havana
ENSG00000104442	ARMC1	59.9438	1.02889	0.389614	2.64078	0.00827147	0.0450958	protein_coding	ensembl_havana
ENSG00000086712	TXLNG	76.0442	1.03032	0.418333	2.46293	0.0137808	0.0645966	protein_coding	ensembl_havana
ENSG00000243943	ZNF512	79.6972	1.03057	0.401295	2.56811	0.0102255	0.0524418	protein_coding	ensembl_havana
ENSG00000128513	POT1	53.1554	1.03094	0.375184	2.74783	0.00599916	0.0355553	protein_coding	ensembl_havana
ENSG00000003509	NDUFAF7	52.8691	1.03183	0.4096	2.51912	0.0117647	0.0579642	protein_coding	ensembl_havana
ENSG00000168056	LTBP3	69.9617	1.03187	0.396382	2.60322	0.0092352	0.048623	protein_coding	ensembl_havana
ENSG00000159445	THEM4	85.7985	1.0325	0.455367	2.2674	0.0233656	0.0940733	protein_coding	ensembl_havana
ENSG00000115365	LANCL1	60.467	1.03258	0.299815	3.44406	0.000573046	0.00616578	protein_coding	ensembl_havana
ENSG00000143815	LBR	239.138	1.03292	0.294319	3.50953	0.000448892	0.00513869	protein_coding	ensembl_havana
ENSG00000106771	TMEM245	239.405	1.03335	0.332497	3.10784	0.00188462	0.0149833	protein_coding	ensembl_havana
ENSG00000083097	DOPEY1	137.763	1.03358	0.31161	3.3169	0.000910235	0.00866566	protein_coding	ensembl_havana
ENSG00000196597	ZNF782	46.7659	1.03428	0.409183	2.52768	0.011482	0.0569443	protein_coding	ensembl_havana
ENSG00000132510	KDM6B	129.841	1.03478	0.436176	2.37239	0.0176735	0.0772731	protein_coding	ensembl_havana
ENSG00000142556	ZNF614	47.7358	1.03478	0.430192	2.40539	0.0161552	0.072431	protein_coding	ensembl_havana
ENSG00000115827	DCAF17	69.2224	1.03628	0.428012	2.42116	0.0154712	0.0704354	protein_coding	ensembl_havana
ENSG00000168944	CEP120	185.977	1.03656	0.203641	5.09012	3.57828e-07	1.87168e-05	protein_coding	ensembl_havana
ENSG00000167555	ZNF528	56.9513	1.03743	0.339822	3.05288	0.00226659	0.0172105	protein_coding	ensembl_havana
ENSG00000168763	CNNM3	64.6959	1.03878	0.42037	2.47112	0.0134692	0.063588	protein_coding	ensembl_havana
ENSG00000073605	GSDMB	59.7003	1.03915	0.396342	2.62186	0.00874518	0.0469133	protein_coding	ensembl_havana
ENSG00000138134	STAMBPL1	60.3866	1.03998	0.417373	2.49172	0.0127126	0.0611385	protein_coding	ensembl_havana
ENSG00000213096	ZNF254	88.1507	1.04029	0.311105	3.34386	0.000826207	0.00805902	protein_coding	ensembl_havana
ENSG00000111266	DUSP16	196.302	1.04211	0.300739	3.46515	0.000529937	0.00581293	protein_coding	ensembl_havana
ENSG00000127824	TUBA4A	93.0533	1.04223	0.344562	3.02479	0.00248809	0.018491	protein_coding	ensembl_havana
ENSG00000281026	N4BP2L2-IT2	94.9511	1.04356	0.358153	2.91374	0.00357131	0.024122	sense_intronic	havana
ENSG00000079335	CDC14A	137.358	1.04364	0.265404	3.93226	8.41524e-05	0.0014192	protein_coding	ensembl_havana
ENSG00000112144	ICK	50.3694	1.04463	0.420643	2.48341	0.0130132	0.0620624	protein_coding	ensembl_havana
ENSG00000109184	DCUN1D4	54.8361	1.04525	0.42525	2.45797	0.0139723	0.0653113	protein_coding	ensembl_havana
ENSG00000182463	TSHZ2	54.3204	1.04543	0.357137	2.92726	0.00341966	0.0233175	protein_coding	ensembl_havana
ENSG00000102786	INTS6	321.398	1.04611	0.310214	3.37223	0.000745612	0.00751709	protein_coding	ensembl_havana
ENSG00000107679	PLEKHA1	150.977	1.04744	0.333172	3.14383	0.00166751	0.0137289	protein_coding	ensembl_havana
ENSG00000143401	ANP32E	68.877	1.04749	0.357976	2.92614	0.00343195	0.0233801	protein_coding	ensembl_havana
ENSG00000175265	GOLGA8A	596.636	1.04885	0.357845	2.93101	0.00337865	0.0231113	protein_coding	ensembl_havana
ENSG00000088808	PPP1R13B	42.5446	1.04931	0.435376	2.41012	0.0159471	0.0718624	protein_coding	ensembl_havana
ENSG00000083535	PIBF1	84.7538	1.04955	0.291247	3.60363	0.000313798	0.00389378	protein_coding	ensembl_havana
ENSG00000205765	C5orf51	63.4235	1.04982	0.400599	2.62062	0.00877704	0.0469538	protein_coding	ensembl_havana
ENSG00000139146	FAM60A	160.845	1.04987	0.261966	4.00767	6.13195e-05	0.00111129	protein_coding	ensembl_havana
ENSG00000085433	WDR47	59.4473	1.04989	0.440312	2.38441	0.0171063	0.075348	protein_coding	ensembl_havana
ENSG00000261609	GAN	85.2771	1.05007	0.41249	2.54569	0.0109062	0.0547237	protein_coding	ensembl_havana
ENSG00000129680	MAP7D3	35.135	1.05015	0.467573	2.24596	0.0247064	0.0974394	protein_coding	ensembl_havana
ENSG00000211751	TRBC1	382.175	1.05023	0.326551	3.21614	0.00129926	0.0114045	TR_C_gene	havana
ENSG00000096433	ITPR3	249.672	1.05033	0.253544	4.14258	3.43421e-05	0.000703275	protein_coding	ensembl_havana
ENSG00000105810	CDK6	151.845	1.0511	0.328493	3.19978	0.00137534	0.0119307	protein_coding	ensembl_havana
ENSG00000080546	SESN1	85.6048	1.05211	0.44762	2.35045	0.0187507	0.0804241	protein_coding	ensembl_havana
ENSG00000271430	RP3-368A4.5	62.7722	1.0523	0.402314	2.61562	0.00890659	0.0474221	sense_intronic	havana
ENSG00000054654	SYNE2	3499.34	1.05265	0.167336	6.29065	3.16143e-10	7.67003e-08	protein_coding	ensembl_havana
ENSG00000179144	GIMAP7	181.54	1.05274	0.424495	2.47999	0.0131386	0.0625019	protein_coding	ensembl_havana
ENSG00000165169	DYNLT3	71.8143	1.05278	0.416327	2.52875	0.0114471	0.0568088	protein_coding	ensembl_havana
ENSG00000198919	DZIP3	41.3502	1.05368	0.405816	2.59646	0.00941909	0.049259	protein_coding	ensembl_havana
ENSG00000165434	PGM2L1	78.4343	1.05412	0.456861	2.30731	0.0210377	0.0875187	protein_coding	ensembl_havana
ENSG00000167562	ZNF701	65.6821	1.05545	0.328752	3.21049	0.0013251	0.011575	protein_coding	ensembl_havana
ENSG00000139651	ZNF740	138.25	1.05561	0.303158	3.48203	0.00049763	0.00555042	protein_coding	ensembl_havana
ENSG00000260822	GS1-358P8.4	62.7135	1.05695	0.446724	2.36601	0.0179811	0.078126	sense_overlapping	havana
ENSG00000178567	EPM2AIP1	182.576	1.05697	0.332432	3.17952	0.00147517	0.0125294	protein_coding	havana
ENSG00000119403	PHF19	84.8823	1.05737	0.348199	3.03669	0.0023919	0.0179715	protein_coding	ensembl_havana
ENSG00000138443	ABI2	64.4642	1.05782	0.368366	2.87165	0.00408336	0.0266588	protein_coding	ensembl_havana
ENSG00000117620	SLC35A3	79.413	1.05827	0.373396	2.83417	0.00459447	0.0290867	protein_coding	ensembl_havana
ENSG00000127311	HELB	283.321	1.06017	0.274228	3.86602	0.000110628	0.00173702	protein_coding	ensembl_havana
ENSG00000213923	CSNK1E	109.523	1.06149	0.255111	4.1609	3.16999e-05	0.000656791	protein_coding	ensembl_havana
ENSG00000172262	ZNF131	126.037	1.0632	0.348157	3.05379	0.00225972	0.0171757	protein_coding	ensembl_havana
ENSG00000226950	DANCR	43.1989	1.06352	0.439658	2.41898	0.0155641	0.0706963	processed_transcript	havana
ENSG00000115904	SOS1	255.992	1.06444	0.282701	3.76525	0.000166382	0.00240414	protein_coding	ensembl_havana
ENSG00000109107	ALDOC	38.9983	1.06471	0.436308	2.44028	0.0146759	0.0676797	protein_coding	ensembl_havana
ENSG00000106733	NMRK1	75.4932	1.0657	0.377126	2.82585	0.00471547	0.0296903	protein_coding	ensembl_havana
ENSG00000180822	PSMG4	44.5556	1.06634	0.460257	2.31683	0.0205127	0.0858282	protein_coding	ensembl_havana
ENSG00000028277	POU2F2	38.2845	1.06647	0.445579	2.39345	0.0166906	0.0741247	protein_coding	ensembl_havana
ENSG00000178425	NT5DC1	39.3564	1.06732	0.409949	2.60356	0.00922622	0.0485927	protein_coding	ensembl_havana
ENSG00000186625	KATNA1	41.1614	1.06819	0.40266	2.65283	0.007982	0.0438835	protein_coding	ensembl_havana
ENSG00000198146	ZNF770	123.418	1.06894	0.314558	3.39823	0.000678242	0.00704227	protein_coding	ensembl_havana
ENSG00000170949	ZNF160	151.387	1.06985	0.257716	4.15128	3.30621e-05	0.000681261	protein_coding	ensembl_havana
ENSG00000198482	ZNF808	104.069	1.07207	0.389714	2.75091	0.00594294	0.0352777	protein_coding	ensembl_havana
ENSG00000163644	PPM1K	234.99	1.07347	0.21519	4.98849	6.08531e-07	2.79071e-05	protein_coding	ensembl_havana
ENSG00000130766	SESN2	39.1374	1.07383	0.459749	2.33568	0.019508	0.0828691	protein_coding	ensembl_havana
ENSG00000198721	ECI2	58.9582	1.074	0.418421	2.56679	0.0102646	0.0525529	protein_coding	ensembl_havana
ENSG00000085274	MYNN	88.5151	1.07448	0.320452	3.35302	0.000799339	0.00786374	protein_coding	ensembl_havana
ENSG00000115687	PASK	152.51	1.07491	0.346714	3.10028	0.00193336	0.0153141	protein_coding	ensembl_havana
ENSG00000132356	PRKAA1	211.845	1.07502	0.2258	4.76094	1.92689e-06	6.98416e-05	protein_coding	ensembl_havana
ENSG00000170542	SERPINB9	229.84	1.07511	0.265245	4.05328	5.05049e-05	0.000960424	protein_coding	ensembl_havana
ENSG00000113593	PPWD1	128.979	1.07608	0.339815	3.16667	0.00154196	0.0129432	protein_coding	ensembl_havana
ENSG00000108622	ICAM2	49.4777	1.07768	0.394166	2.73408	0.00625552	0.036713	protein_coding	ensembl_havana
ENSG00000116497	S100PBP	115.122	1.07973	0.389549	2.77174	0.00557579	0.0335887	protein_coding	ensembl_havana
ENSG00000196305	IARS	426.274	1.08138	0.307142	3.52077	0.000430294	0.0049942	protein_coding	ensembl_havana
ENSG00000119950	MXI1	94.0344	1.08161	0.405889	2.66479	0.00770371	0.042766	protein_coding	ensembl_havana
ENSG00000187838	TMEM256-PLSCR3	28.7501	1.08181	0.400244	2.70287	0.00687442	0.0392876	protein_coding	ensembl_havana
ENSG00000163389	POGLUT1	76.7921	1.08409	0.34654	3.12833	0.00175803	0.0142021	protein_coding	ensembl_havana
ENSG00000091490	SEL1L3	163.556	1.08527	0.236531	4.58828	4.46917e-06	0.00014123	protein_coding	ensembl_havana
ENSG00000089682	RBM41	31.2297	1.0854	0.425724	2.54955	0.0107863	0.0543362	protein_coding	ensembl_havana
ENSG00000133114	GPALPP1	71.3003	1.08546	0.364251	2.97998	0.00288265	0.0204822	protein_coding	ensembl_havana
ENSG00000107371	EXOSC3	51.1753	1.08671	0.391616	2.77493	0.00552141	0.0333279	protein_coding	ensembl_havana
ENSG00000072756	TRNT1	49.6085	1.08727	0.483172	2.25028	0.024431	0.0967593	protein_coding	ensembl_havana
ENSG00000116062	MSH6	137.062	1.08735	0.257291	4.22613	2.37742e-05	0.00052206	protein_coding	ensembl_havana
ENSG00000075884	ARHGAP15	235.479	1.08778	0.318487	3.41545	0.00063676	0.00673568	protein_coding	ensembl_havana
ENSG00000196912	ANKRD36B	149.69	1.08817	0.308617	3.52597	0.000421942	0.00492004	protein_coding	ensembl_havana
ENSG00000081665	ZNF506	163.582	1.09034	0.315193	3.45928	0.000541624	0.00589516	protein_coding	ensembl_havana
ENSG00000160888	IER2	153.955	1.09069	0.324993	3.35603	0.000790701	0.00782482	protein_coding	ensembl_havana
ENSG00000149311	ATM	1595.16	1.09131	0.248061	4.39937	1.08563e-05	0.000281068	protein_coding	ensembl_havana
ENSG00000116205	TCEANC2	45.4091	1.0916	0.449897	2.42633	0.0152522	0.0696279	protein_coding	ensembl_havana
ENSG00000124813	RUNX2	53.6219	1.09231	0.360731	3.02804	0.00246145	0.0183566	protein_coding	ensembl_havana
ENSG00000089335	ZNF302	92.487	1.09233	0.444565	2.45709	0.0140069	0.0654323	protein_coding	ensembl_havana
ENSG00000059758	CDK17	355.559	1.09311	0.258805	4.22368	2.40349e-05	0.000526916	protein_coding	ensembl_havana
ENSG00000166971	AKTIP	58.0414	1.09379	0.403058	2.71372	0.00665322	0.0384028	protein_coding	ensembl_havana
ENSG00000068796	KIF2A	197.923	1.09417	0.254902	4.29252	1.76653e-05	0.000410698	protein_coding	ensembl_havana
ENSG00000110330	BIRC2	381.984	1.10035	0.204932	5.36933	7.90308e-08	5.26009e-06	protein_coding	ensembl_havana
ENSG00000009790	TRAF3IP3	297.115	1.10115	0.355007	3.10176	0.00192373	0.015262	protein_coding	ensembl_havana
ENSG00000272888	LINC01578	228.273	1.10192	0.253748	4.34255	1.40837e-05	0.000342242	processed_transcript	havana
ENSG00000187790	FANCM	39.681	1.10224	0.456334	2.41542	0.0157171	0.0712313	protein_coding	ensembl_havana
ENSG00000163348	PYGO2	76.674	1.10273	0.483982	2.27844	0.0227002	0.0923605	protein_coding	ensembl_havana
ENSG00000142188	TMEM50B	133.569	1.10376	0.256417	4.30456	1.67319e-05	0.000392639	protein_coding	ensembl_havana
ENSG00000102781	KATNAL1	29.7978	1.10637	0.45994	2.40547	0.0161515	0.072431	protein_coding	ensembl_havana
ENSG00000177463	NR2C2	272.375	1.10684	0.268657	4.1199	3.79044e-05	0.000759199	protein_coding	ensembl_havana
ENSG00000144749	LRIG1	143.502	1.10932	0.369978	2.99833	0.00271463	0.0196913	protein_coding	ensembl_havana
ENSG00000140403	DNAJA4	26.2429	1.10979	0.449697	2.46787	0.013592	0.0640713	protein_coding	ensembl_havana
ENSG00000172766	NAA16	79.303	1.11051	0.424685	2.61489	0.00892559	0.0474642	protein_coding	ensembl_havana
ENSG00000167232	ZNF91	367.104	1.11093	0.26924	4.12619	3.68821e-05	0.000746235	protein_coding	ensembl_havana
ENSG00000185129	PURA	176.878	1.11229	0.38125	2.91747	0.00352879	0.0239207	protein_coding	ensembl_havana
ENSG00000104219	ZDHHC2	164.243	1.11387	0.400989	2.77781	0.00547272	0.0331004	protein_coding	ensembl_havana
ENSG00000136824	SMC2	61.471	1.11522	0.427103	2.61113	0.00902433	0.0478477	protein_coding	ensembl_havana
ENSG00000196757	ZNF700	73.7554	1.11531	0.42054	2.65209	0.00799952	0.0439477	protein_coding	ensembl_havana
ENSG00000135426	TESPA1	148.534	1.11709	0.365938	3.05269	0.00226803	0.0172127	protein_coding	ensembl_havana
ENSG00000129353	SLC44A2	156.697	1.1174	0.281795	3.9653	7.33022e-05	0.0012747	protein_coding	ensembl_havana
ENSG00000196705	ZNF431	123.347	1.12015	0.3217	3.48195	0.000497774	0.00555042	protein_coding	ensembl_havana
ENSG00000173200	PARP15	152.329	1.12102	0.351857	3.18602	0.00144246	0.0123701	protein_coding	ensembl_havana
ENSG00000161405	IKZF3	877.974	1.12108	0.198651	5.64345	1.6668e-08	1.50102e-06	protein_coding	ensembl_havana
ENSG00000120699	EXOSC8	71.9399	1.12127	0.459123	2.44221	0.0145978	0.0674593	protein_coding	ensembl_havana
ENSG00000138182	KIF20B	79.4639	1.12197	0.38988	2.87774	0.00400536	0.0262407	protein_coding	ensembl_havana
ENSG00000120278	PLEKHG1	34.6552	1.12216	0.40593	2.76442	0.00570244	0.034201	protein_coding	havana
ENSG00000102445	RUBCNL	34.4215	1.12317	0.446937	2.51303	0.0119697	0.058778	protein_coding	ensembl_havana
ENSG00000177272	KCNA3	96.0171	1.12351	0.281104	3.99677	6.42129e-05	0.00114578	protein_coding	ensembl_havana
ENSG00000270055	CTD-3092A11.2	31.1163	1.12514	0.421149	2.6716	0.00754903	0.0421187	sense_intronic	havana
ENSG00000100372	SLC25A17	28.7445	1.12551	0.497689	2.26146	0.0237306	0.0950107	protein_coding	ensembl_havana
ENSG00000256045	MTRNR2L10	186.223	1.12742	0.466079	2.41896	0.0155651	0.0706963	protein_coding	ensembl_havana
ENSG00000157303	SUSD3	50.9302	1.12805	0.477138	2.3642	0.0180689	0.0783939	protein_coding	ensembl_havana
ENSG00000121879	PIK3CA	207.939	1.12894	0.283009	3.98905	6.6338e-05	0.00117459	protein_coding	ensembl_havana
ENSG00000183604	SMG1P5	259.008	1.12926	0.433011	2.60792	0.00910939	0.0481704	transcribed_unprocessed_pseudogene	havana
ENSG00000155903	RASA2	197.306	1.13018	0.286379	3.94644	7.9323e-05	0.00135281	protein_coding	ensembl_havana
ENSG00000037757	MRI1	65.559	1.13056	0.36474	3.09962	0.00193766	0.0153321	protein_coding	ensembl_havana
ENSG00000013441	CLK1	666.222	1.13133	0.199057	5.68343	1.32018e-08	1.28117e-06	protein_coding	ensembl_havana
ENSG00000111371	SLC38A1	1013.2	1.13192	0.223066	5.07438	3.88761e-07	1.98903e-05	protein_coding	ensembl_havana
ENSG00000145287	PLAC8	70.4714	1.13231	0.378926	2.9882	0.0028063	0.0201011	protein_coding	ensembl_havana
ENSG00000119508	NR4A3	51.9645	1.13261	0.38238	2.962	0.00305645	0.0213726	protein_coding	ensembl_havana
ENSG00000121741	ZMYM2	418.055	1.13283	0.259311	4.36861	1.25039e-05	0.000312951	protein_coding	ensembl_havana
ENSG00000125834	STK35	90.5339	1.13314	0.31628	3.5827	0.000340058	0.00415866	protein_coding	ensembl_havana
ENSG00000171827	ZNF570	52.3458	1.13316	0.492571	2.3005	0.02142	0.0888005	protein_coding	ensembl_havana
ENSG00000245937	LINC01184	22.957	1.13368	0.498775	2.27294	0.02303	0.0932483	lincRNA	havana
ENSG00000113597	TRAPPC13	61.9726	1.13416	0.371242	3.05506	0.00225019	0.0171205	protein_coding	ensembl_havana
ENSG00000170325	PRDM10	51.6195	1.13418	0.424237	2.67345	0.0075075	0.0419338	protein_coding	ensembl_havana
ENSG00000196214	ZNF766	96.3121	1.13446	0.361322	3.13975	0.00169091	0.0138358	protein_coding	ensembl_havana
ENSG00000136870	ZNF189	74.6507	1.13555	0.413334	2.74728	0.00600913	0.0356004	protein_coding	ensembl_havana
ENSG00000204186	ZDBF2	67.1608	1.13698	0.486285	2.3381	0.0193819	0.082403	protein_coding	ensembl_havana
ENSG00000185246	PRPF39	143.741	1.13759	0.280544	4.05494	5.01464e-05	0.000956023	protein_coding	ensembl_havana
ENSG00000164074	ABHD18	50.9741	1.13905	0.441863	2.57783	0.00994237	0.0512871	protein_coding	ensembl_havana
ENSG00000111653	ING4	53.7126	1.14149	0.503343	2.26782	0.0233402	0.0940733	protein_coding	ensembl_havana
ENSG00000179456	ZBTB18	107.44	1.1424	0.399985	2.8561	0.00428877	0.0275986	protein_coding	ensembl_havana
ENSG00000278600	RP11-81A1.6	35.2117	1.14316	0.443939	2.57504	0.0100228	0.0516134	sense_intronic	havana
ENSG00000138468	SENP7	240.569	1.1433	0.243674	4.69191	2.70666e-06	9.33798e-05	protein_coding	ensembl_havana
ENSG00000268575	RP1-283E3.8	52.7849	1.14385	0.497617	2.29866	0.0215243	0.089119	processed_transcript	havana
ENSG00000108848	LUC7L3	397.77	1.14603	0.264773	4.32835	1.50228e-05	0.000361888	protein_coding	ensembl_havana
ENSG00000158636	EMSY	110.587	1.14723	0.356673	3.21649	0.00129768	0.0114045	protein_coding	ensembl_havana
ENSG00000111674	ENO2	94.0127	1.14735	0.400614	2.86397	0.00418364	0.0271485	protein_coding	ensembl_havana
ENSG00000184205	TSPYL2	210.182	1.14947	0.284889	4.03482	5.46443e-05	0.00102234	protein_coding	ensembl_havana
ENSG00000113328	CCNG1	193.037	1.1496	0.39575	2.90487	0.003674	0.0246166	protein_coding	ensembl_havana
ENSG00000245680	ZNF585B	69.134	1.14981	0.444909	2.58437	0.00975584	0.0505328	protein_coding	ensembl_havana
ENSG00000185436	IFNLR1	32.9932	1.15141	0.513713	2.24135	0.0250033	0.0982451	protein_coding	ensembl_havana
ENSG00000117616	RSRP1	552.91	1.15203	0.327325	3.51952	0.000432322	0.00501387	protein_coding	ensembl_havana
ENSG00000155545	MIER3	106.108	1.15287	0.339349	3.39729	0.000680572	0.00705525	protein_coding	ensembl_havana
ENSG00000164039	BDH2	25.066	1.15318	0.469295	2.45726	0.0140003	0.0654218	protein_coding	ensembl_havana
ENSG00000213443	RP11-75L1.2	93.9857	1.15318	0.374601	3.07844	0.0020809	0.0161262	processed_pseudogene	havana
ENSG00000163291	PAQR3	28.4751	1.1537	0.434179	2.65719	0.00787958	0.0435035	protein_coding	ensembl_havana
ENSG00000204569	PPP1R10	217.726	1.15431	0.342449	3.37076	0.000749616	0.00754734	protein_coding	ensembl_havana
ENSG00000121210	KIAA0922	184.062	1.15453	0.235837	4.89547	9.80707e-07	4.07508e-05	protein_coding	ensembl_havana
ENSG00000198799	LRIG2	109.764	1.15651	0.359979	3.21273	0.00131481	0.0115052	protein_coding	ensembl_havana
ENSG00000186854	TRABD2A	55.5015	1.1569	0.389826	2.96772	0.00300013	0.0211161	protein_coding	ensembl_havana
ENSG00000042429	MED17	114.051	1.15748	0.368668	3.13962	0.00169167	0.0138358	protein_coding	ensembl_havana
ENSG00000184381	PLA2G6	67.1695	1.15759	0.39499	2.93069	0.00338208	0.0231137	protein_coding	ensembl_havana
ENSG00000188404	SELL	370.123	1.15763	0.287956	4.02016	5.81575e-05	0.00106944	protein_coding	ensembl_havana
ENSG00000180008	SOCS4	111.436	1.15872	0.343816	3.37018	0.000751188	0.00755811	protein_coding	ensembl_havana
ENSG00000103479	RBL2	486.097	1.16182	0.288199	4.03129	5.5471e-05	0.00103523	protein_coding	ensembl_havana
ENSG00000176595	KBTBD11	38.8209	1.16223	0.439402	2.64502	0.00816854	0.0446967	protein_coding	ensembl_havana
ENSG00000132680	KIAA0907	144.55	1.16346	0.418483	2.7802	0.00543261	0.032924	protein_coding	ensembl_havana
ENSG00000075618	FSCN1	107.108	1.16455	0.37621	3.09549	0.00196491	0.0154906	protein_coding	ensembl_havana
ENSG00000162852	CNST	145.324	1.16632	0.373938	3.11901	0.00181459	0.0145807	protein_coding	ensembl_havana
ENSG00000167196	FBXO22	93.3021	1.16684	0.398426	2.92863	0.00340459	0.0232253	protein_coding	ensembl_havana
ENSG00000099204	ABLIM1	509.566	1.16738	0.266021	4.3883	1.14241e-05	0.000293745	protein_coding	ensembl_havana
ENSG00000162231	NXF1	245.158	1.16854	0.328753	3.55446	0.000378755	0.00452162	protein_coding	ensembl_havana
ENSG00000121542	SEC22A	33.4383	1.16886	0.474003	2.46593	0.0136658	0.064247	protein_coding	ensembl_havana
ENSG00000134294	SLC38A2	756.159	1.17028	0.343781	3.40413	0.000663757	0.00695607	protein_coding	ensembl_havana
ENSG00000152270	PDE3B	599.582	1.17044	0.268377	4.36118	1.29362e-05	0.00032163	protein_coding	ensembl_havana
ENSG00000186814	ZSCAN30	32.796	1.17063	0.449134	2.60641	0.00914957	0.0482905	protein_coding	ensembl_havana
ENSG00000177054	ZDHHC13	50.1979	1.17152	0.339633	3.44937	0.000561901	0.00607192	protein_coding	ensembl_havana
ENSG00000214425	LRRC37A4P	305.983	1.17188	0.38755	3.02381	0.00249615	0.0185326	transcribed_unprocessed_pseudogene	havana
ENSG00000154153	FAM134B	53.3519	1.17389	0.469288	2.50143	0.0123693	0.060155	protein_coding	ensembl_havana
ENSG00000099992	TBC1D10A	66.3139	1.17403	0.415515	2.8255	0.00472076	0.0297111	protein_coding	ensembl_havana
ENSG00000128059	PPAT	32.8519	1.17531	0.449284	2.61596	0.00889769	0.0474102	protein_coding	ensembl_havana
ENSG00000177932	ZNF354C	41.2006	1.17695	0.438837	2.68198	0.00731869	0.0411235	protein_coding	ensembl_havana
ENSG00000120253	NUP43	85.3512	1.17808	0.48152	2.44657	0.0144221	0.0668356	protein_coding	ensembl_havana
ENSG00000225783	MIAT	1420.27	1.17897	0.313076	3.76577	0.000166039	0.0024029	lincRNA	havana
ENSG00000113108	APBB3	60.7677	1.17991	0.444267	2.65587	0.00791044	0.0436176	protein_coding	ensembl_havana
ENSG00000126860	EVI2A	275.311	1.1839	0.478014	2.4767	0.0132602	0.0627785	protein_coding	ensembl_havana
ENSG00000182568	SATB1	353.603	1.18406	0.270468	4.37783	1.19869e-05	0.00030406	protein_coding	ensembl_havana
ENSG00000104814	MAP4K1	117.924	1.18422	0.421514	2.80943	0.00496291	0.0307939	protein_coding	ensembl_havana
ENSG00000139190	VAMP1	76.6578	1.18466	0.507935	2.3323	0.019685	0.0834959	protein_coding	ensembl_havana
ENSG00000105643	ARRDC2	260.51	1.18551	0.382826	3.09673	0.00195665	0.0154418	protein_coding	ensembl_havana
ENSG00000134744	ZCCHC11	323.774	1.18816	0.326616	3.63779	0.000274984	0.00355048	protein_coding	ensembl_havana
ENSG00000105708	ZNF14	94.4971	1.1888	0.335207	3.54646	0.000390442	0.00462606	protein_coding	ensembl_havana
ENSG00000124171	PARD6B	18.2332	1.18903	0.481497	2.46945	0.0135322	0.0638294	protein_coding	ensembl_havana
ENSG00000229344	MTCO2P12	1262.44	1.18931	0.434914	2.73459	0.00624575	0.0366843	unprocessed_pseudogene	havana
ENSG00000168813	ZNF507	100.394	1.19144	0.370408	3.21655	0.0012974	0.0114045	protein_coding	ensembl_havana
ENSG00000224078	SNHG14	177.258	1.19244	0.383431	3.10993	0.00187131	0.0149011	processed_transcript	havana
ENSG00000277224	HIST1H2BF	26.2117	1.19273	0.446975	2.66845	0.00762014	0.0424369	protein_coding	havana
ENSG00000146414	SHPRH	204.973	1.1933	0.339787	3.5119	0.000444912	0.00511649	protein_coding	ensembl_havana
ENSG00000086619	ERO1B	55.1546	1.19392	0.410756	2.90665	0.00365321	0.0245539	protein_coding	ensembl_havana
ENSG00000196275	GTF2IRD2	63.0266	1.19476	0.448343	2.66483	0.00770274	0.042766	protein_coding	ensembl_havana
ENSG00000010818	HIVEP2	431.113	1.19531	0.267356	4.47087	7.79016e-06	0.000216999	protein_coding	ensembl_havana
ENSG00000168876	ANKRD49	117.345	1.1958	0.280766	4.25908	2.05273e-05	0.000463921	protein_coding	ensembl_havana
ENSG00000187607	ZNF286A	57.1912	1.19777	0.380149	3.1508	0.00162825	0.0134952	protein_coding	ensembl_havana
ENSG00000247556	OIP5-AS1	312.04	1.19931	0.304895	3.93351	8.37148e-05	0.00141647	processed_transcript	havana
ENSG00000001631	KRIT1	114.138	1.19945	0.351699	3.41043	0.000648609	0.00680835	protein_coding	ensembl_havana
ENSG00000211893	IGHG2	26.008	1.20004	0.530031	2.26409	0.0235689	0.0945142	IG_C_gene	ensembl_havana
ENSG00000128699	ORMDL1	207.948	1.2004	0.198915	6.03473	1.59226e-09	2.63196e-07	protein_coding	ensembl_havana
ENSG00000205981	DNAJC19	46.1261	1.2028	0.537931	2.23597	0.0253536	0.0990885	protein_coding	ensembl_havana
ENSG00000196911	KPNA5	136.298	1.20282	0.217711	5.52485	3.29775e-08	2.60765e-06	protein_coding	ensembl_havana
ENSG00000174106	LEMD3	185.646	1.20312	0.297919	4.03841	5.38143e-05	0.0010116	protein_coding	ensembl_havana
ENSG00000176018	LYSMD3	65.8789	1.20497	0.469231	2.56798	0.0102294	0.0524438	protein_coding	ensembl_havana
ENSG00000178229	ZNF543	41.2515	1.20616	0.345728	3.48875	0.000485286	0.00544656	protein_coding	ensembl_havana
ENSG00000204977	TRIM13	91.3619	1.20668	0.490179	2.46172	0.0138273	0.0646936	protein_coding	ensembl_havana
ENSG00000080345	RIF1	687.282	1.20713	0.228605	5.28044	1.28877e-07	7.84846e-06	protein_coding	ensembl_havana
ENSG00000165521	EML5	35.6121	1.20823	0.407097	2.96791	0.00299834	0.0211161	protein_coding	ensembl_havana
ENSG00000170903	MSANTD4	63.816	1.20888	0.482766	2.50407	0.0122775	0.0598828	protein_coding	ensembl_havana
ENSG00000137992	DBT	61.483	1.21103	0.472868	2.56104	0.0104359	0.0531945	protein_coding	ensembl_havana
ENSG00000119820	YIPF4	173.09	1.21333	0.349735	3.46928	0.000521865	0.00575083	protein_coding	ensembl_havana
ENSG00000172273	HINFP	61.0013	1.2147	0.417354	2.91048	0.0036087	0.0243176	protein_coding	ensembl_havana
ENSG00000145632	PLK2	37.5887	1.21528	0.397258	3.05917	0.00221953	0.0169215	protein_coding	ensembl_havana
ENSG00000197619	ZNF615	55.1491	1.2157	0.309454	3.92853	8.54667e-05	0.00143002	protein_coding	ensembl_havana
ENSG00000135637	CCDC142	42.6453	1.21703	0.538892	2.25839	0.0239215	0.0953564	protein_coding	ensembl_havana
ENSG00000218739	CEBPZOS	36.1126	1.2174	0.462564	2.63186	0.00849198	0.0458988	protein_coding	havana
ENSG00000164284	GRPEL2	67.643	1.21848	0.321049	3.79529	0.000147469	0.0021833	protein_coding	ensembl_havana
ENSG00000062725	APPBP2	135.14	1.21972	0.324114	3.76322	0.000167736	0.00241675	protein_coding	ensembl_havana
ENSG00000111913	FAM65B	363.601	1.21988	0.32523	3.75082	0.00017626	0.00249417	protein_coding	ensembl_havana
ENSG00000125247	TMTC4	41.2059	1.22082	0.506625	2.4097	0.0159655	0.0719234	protein_coding	ensembl_havana
ENSG00000188785	ZNF548	83.1633	1.22113	0.317995	3.84009	0.000122987	0.00189158	protein_coding	ensembl_havana
ENSG00000068885	IFT80	64.7358	1.22253	0.438635	2.78712	0.00531796	0.0323988	protein_coding	ensembl_havana
ENSG00000131791	PRKAB2	83.4111	1.22614	0.505778	2.42428	0.015339	0.0700027	protein_coding	ensembl_havana
ENSG00000166405	RIC3	33.1221	1.22779	0.458566	2.67745	0.00741841	0.0415055	protein_coding	ensembl_havana
ENSG00000183161	FANCF	38.9187	1.22811	0.435069	2.8228	0.0047606	0.0298744	protein_coding	ensembl_havana
ENSG00000081059	TCF7	353.215	1.22854	0.356361	3.44746	0.000565895	0.00611017	protein_coding	ensembl_havana
ENSG00000164615	CAMLG	57.1575	1.2295	0.415112	2.96186	0.00305785	0.0213726	protein_coding	ensembl_havana
ENSG00000076554	TPD52	30.5356	1.22981	0.455968	2.69713	0.00699399	0.0398498	protein_coding	ensembl_havana
ENSG00000078596	ITM2A	75.8523	1.23176	0.426542	2.88779	0.00387963	0.0256516	protein_coding	ensembl_havana
ENSG00000135913	USP37	120.06	1.23203	0.387581	3.17877	0.00147899	0.0125477	protein_coding	ensembl_havana
ENSG00000183309	ZNF623	72.8719	1.23216	0.454808	2.70917	0.00674509	0.0387103	protein_coding	ensembl_havana
ENSG00000108799	EZH1	270.792	1.23267	0.366521	3.36315	0.00077059	0.00769158	protein_coding	ensembl_havana
ENSG00000198873	GRK5	68.1505	1.23282	0.261097	4.7217	2.33878e-06	8.31463e-05	protein_coding	ensembl_havana
ENSG00000103351	CLUAP1	33.4884	1.23321	0.547215	2.25362	0.0242202	0.0961522	protein_coding	ensembl_havana
ENSG00000148690	FRA10AC1	33.3997	1.23341	0.524837	2.35008	0.0187693	0.0804813	protein_coding	ensembl_havana
ENSG00000171033	PKIA	18.4594	1.23344	0.489521	2.5197	0.0117456	0.0579083	protein_coding	ensembl_havana
ENSG00000089775	ZBTB25	177.693	1.23448	0.376072	3.28255	0.00102874	0.00954026	protein_coding	ensembl_havana
ENSG00000188070	C11orf95	16.3048	1.23498	0.545225	2.26507	0.0235081	0.0943327	protein_coding	ensembl_havana
ENSG00000188647	PTAR1	321.692	1.23636	0.282684	4.37365	1.22188e-05	0.000308381	protein_coding	ensembl_havana
ENSG00000105732	ZNF574	38.0734	1.23726	0.413302	2.99361	0.002757	0.019871	protein_coding	ensembl_havana
ENSG00000269825	CTD-3099C6.9	23.998	1.23727	0.527374	2.34609	0.0189715	0.0810706	sense_intronic	havana
ENSG00000142875	PRKACB	240.113	1.23739	0.351066	3.52468	0.000423994	0.00493631	protein_coding	ensembl_havana
ENSG00000151065	DCP1B	34.2291	1.2384	0.507415	2.44061	0.0146625	0.0676545	protein_coding	ensembl_havana
ENSG00000152944	MED21	62.483	1.23883	0.313108	3.95655	7.60405e-05	0.0013132	protein_coding	ensembl_havana
ENSG00000123552	USP45	43.3873	1.24134	0.473436	2.62199	0.00874183	0.0469121	protein_coding	ensembl_havana
ENSG00000138795	LEF1	337.881	1.24187	0.287805	4.31496	1.59632e-05	0.000378138	protein_coding	ensembl_havana
ENSG00000054219	LY75	237.425	1.24246	0.38457	3.23077	0.00123456	0.0109818	protein_coding	ensembl_havana
ENSG00000174483	BBS1	25.9131	1.24266	0.555155	2.23841	0.0251945	0.0986977	protein_coding	ensembl_havana
ENSG00000107611	CUBN	77.8686	1.24274	0.487478	2.54932	0.0107933	0.0543534	protein_coding	ensembl_havana
ENSG00000115137	DNAJC27	27.7208	1.24452	0.550943	2.2589	0.0238897	0.0952927	protein_coding	ensembl_havana
ENSG00000119684	MLH3	100.149	1.2449	0.324856	3.83216	0.000127023	0.00193977	protein_coding	ensembl_havana
ENSG00000166704	ZNF606	33.7791	1.24501	0.512627	2.42868	0.0151538	0.0692904	protein_coding	ensembl_havana
ENSG00000204348	DXO	28.1151	1.24684	0.500282	2.49228	0.0126927	0.0611334	protein_coding	ensembl_havana
ENSG00000113369	ARRDC3	539.181	1.24984	0.343413	3.63948	0.000273187	0.00353638	protein_coding	ensembl_havana
ENSG00000057704	TMCC3	29.4991	1.25115	0.421581	2.96776	0.00299981	0.0211161	protein_coding	ensembl_havana
ENSG00000173145	NOC3L	71.5489	1.2533	0.381272	3.28716	0.00101205	0.00942842	protein_coding	ensembl_havana
ENSG00000164941	INTS8	149.025	1.25346	0.356482	3.51621	0.000437757	0.00505813	protein_coding	ensembl_havana
ENSG00000151150	ANK3	230.624	1.25362	0.36225	3.46065	0.000538877	0.0058695	protein_coding	ensembl_havana
ENSG00000100307	CBX7	120.684	1.25491	0.433816	2.89271	0.00381929	0.0253418	protein_coding	ensembl_havana
ENSG00000164038	SLC9B2	23.623	1.25678	0.418087	3.00601	0.00264699	0.0193666	protein_coding	ensembl_havana
ENSG00000203667	COX20	55.0153	1.25699	0.48709	2.5806	0.00986283	0.0509467	protein_coding	ensembl_havana
ENSG00000082269	FAM135A	35.4216	1.2578	0.468679	2.68371	0.00728106	0.0410194	protein_coding	ensembl_havana
ENSG00000214413	BBIP1	52.1963	1.25841	0.464066	2.71171	0.00669364	0.0385123	protein_coding	ensembl_havana
ENSG00000244879	GABPB1-AS1	175.102	1.2585	0.417158	3.01684	0.00255422	0.0188614	antisense	ensembl_havana
ENSG00000069667	RORA	572.935	1.25875	0.237224	5.30616	1.11957e-07	6.98779e-06	protein_coding	ensembl_havana
ENSG00000245910	SNHG6	140.648	1.26045	0.379863	3.31818	0.000906073	0.00863698	processed_transcript	havana
ENSG00000146263	MMS22L	50.9832	1.26094	0.487074	2.5888	0.00963114	0.0500369	protein_coding	ensembl_havana
ENSG00000213918	DNASE1	96.0956	1.26115	0.553885	2.27692	0.0227912	0.0925831	protein_coding	ensembl_havana
ENSG00000170113	NIPA1	78.5253	1.26275	0.408919	3.08801	0.00201498	0.0157615	protein_coding	ensembl_havana
ENSG00000106460	TMEM106B	120.37	1.26319	0.308822	4.09035	4.30728e-05	0.000845824	protein_coding	ensembl_havana
ENSG00000132436	FIGNL1	52.9129	1.26439	0.374257	3.37839	0.00072911	0.00742035	protein_coding	ensembl_havana
ENSG00000234741	GAS5	426.414	1.26504	0.310186	4.07831	4.53644e-05	0.000882757	processed_transcript	havana
ENSG00000183813	CCR4	87.8377	1.26555	0.382901	3.30517	0.000949198	0.00895162	protein_coding	ensembl_havana
ENSG00000117155	SSX2IP	25.2205	1.26873	0.480646	2.63963	0.00829963	0.0451675	protein_coding	ensembl_havana
ENSG00000135249	RINT1	35.4394	1.27082	0.456401	2.78444	0.00536208	0.0326016	protein_coding	ensembl_havana
ENSG00000154016	GRAP	98.75	1.27087	0.421195	3.0173	0.00255038	0.018859	protein_coding	ensembl_havana
ENSG00000005812	FBXL3	221.292	1.27406	0.313191	4.06801	4.74161e-05	0.000915574	protein_coding	ensembl_havana
ENSG00000215252	GOLGA8B	508.348	1.27441	0.327488	3.89148	9.96328e-05	0.00160458	protein_coding	ensembl_havana
ENSG00000058600	POLR3E	128.893	1.27564	0.39081	3.26409	0.00109818	0.0100236	protein_coding	ensembl_havana
ENSG00000180257	ZNF816	39.1376	1.27593	0.458625	2.78208	0.00540122	0.0327998	protein_coding	havana
ENSG00000160336	ZNF761	62.6842	1.27756	0.410562	3.11172	0.00185999	0.0148345	protein_coding	ensembl_havana
ENSG00000138439	FAM117B	59.2314	1.28152	0.406137	3.15538	0.0016029	0.0133504	protein_coding	ensembl_havana
ENSG00000251022	THAP9-AS1	83.1195	1.28186	0.403366	3.17791	0.00148341	0.012578	antisense	havana
ENSG00000113319	RASGRF2	81.9786	1.28228	0.342822	3.74035	0.000183762	0.00257334	protein_coding	ensembl_havana
ENSG00000064933	PMS1	44.7182	1.28228	0.478742	2.67844	0.0073965	0.0414319	protein_coding	ensembl_havana
ENSG00000094916	CBX5	160.3	1.28319	0.38372	3.34409	0.000825523	0.00805902	protein_coding	ensembl_havana
ENSG00000270231	NBPF8	132.381	1.28376	0.263263	4.87633	1.08076e-06	4.37012e-05	unprocessed_pseudogene	havana
ENSG00000196110	ZNF699	35.9279	1.28781	0.518342	2.48448	0.0129741	0.062033	protein_coding	ensembl_havana
ENSG00000163807	KIAA1143	137.644	1.28786	0.343972	3.74408	0.000181053	0.00255239	protein_coding	ensembl_havana
ENSG00000118412	CASP8AP2	151.364	1.29067	0.358127	3.60395	0.000313421	0.00389305	protein_coding	ensembl_havana
ENSG00000165929	TC2N	451.109	1.29094	0.292677	4.41081	1.02984e-05	0.000268471	protein_coding	ensembl_havana
ENSG00000105793	GTPBP10	54.2467	1.29318	0.416255	3.1067	0.00189188	0.0150331	protein_coding	ensembl_havana
ENSG00000040199	PHLPP2	52.9176	1.29373	0.42111	3.07218	0.002125	0.0163919	protein_coding	ensembl_havana
ENSG00000168685	IL7R	1672.25	1.29403	0.307406	4.20952	2.5591e-05	0.000552281	protein_coding	ensembl_havana
ENSG00000142794	NBPF3	25.7382	1.29412	0.438652	2.95021	0.0031756	0.0220126	protein_coding	ensembl_havana
ENSG00000196724	ZNF418	21.4136	1.29504	0.564827	2.29281	0.0218588	0.0898605	protein_coding	ensembl_havana
ENSG00000213413	PVRIG	53.6529	1.29609	0.462937	2.79972	0.00511476	0.0314539	protein_coding	ensembl_havana
ENSG00000248334	WHAMMP2	52.9769	1.2975	0.36677	3.53763	0.000403736	0.00474453	transcribed_unprocessed_pseudogene	havana
ENSG00000138449	SLC40A1	45.446	1.29763	0.452066	2.87045	0.00409889	0.0267383	protein_coding	ensembl_havana
ENSG00000173198	CYSLTR1	49.721	1.29795	0.41848	3.10159	0.00192483	0.0152624	protein_coding	ensembl_havana
ENSG00000282826	FRG1CP	19.4711	1.30099	0.54052	2.40693	0.0160872	0.0723087	unprocessed_pseudogene	havana
ENSG00000231365	RP11-418J17.1	18.9449	1.30249	0.567177	2.29643	0.0216511	0.0894466	antisense	havana
ENSG00000139116	KIF21A	65.4527	1.30274	0.430684	3.02481	0.0024879	0.018491	protein_coding	ensembl_havana
ENSG00000262001	DLGAP1-AS2	31.92	1.30609	0.498768	2.61864	0.00882815	0.0471734	antisense	havana
ENSG00000183474	GTF2H2C	68.4105	1.30721	0.570333	2.292	0.0219054	0.0900275	protein_coding	ensembl_havana
ENSG00000183864	TOB2	72.668	1.30821	0.486259	2.69036	0.0071376	0.0404079	protein_coding	ensembl_havana
ENSG00000066422	ZBTB11	214.279	1.30824	0.31369	4.1705	3.03932e-05	0.000634964	protein_coding	ensembl_havana
ENSG00000117016	RIMS3	22.3117	1.31126	0.553191	2.37035	0.0177712	0.0775911	protein_coding	ensembl_havana
ENSG00000158987	RAPGEF6	560.62	1.31227	0.286303	4.5835	4.57248e-06	0.000144191	protein_coding	ensembl_havana
ENSG00000065357	DGKA	457.971	1.31316	0.343743	3.82018	0.000133352	0.00201596	protein_coding	ensembl_havana
ENSG00000157796	WDR19	72.1778	1.31466	0.476549	2.75872	0.0058028	0.0346302	protein_coding	ensembl_havana
ENSG00000127528	KLF2	57.9303	1.31471	0.455736	2.8848	0.00391664	0.0258215	protein_coding	ensembl_havana
ENSG00000197302	ZNF720	48.6735	1.3151	0.446601	2.94469	0.00323276	0.022347	protein_coding	ensembl_havana
ENSG00000114796	KLHL24	318.218	1.31531	0.327351	4.01804	5.86838e-05	0.00107649	protein_coding	ensembl_havana
ENSG00000186272	ZNF17	45.3874	1.31651	0.532779	2.47103	0.0134726	0.063588	protein_coding	ensembl_havana
ENSG00000114812	VIPR1	21.3057	1.31686	0.556271	2.3673	0.0179184	0.0779436	protein_coding	ensembl_havana
ENSG00000196458	ZNF605	35.6335	1.3183	0.552304	2.38691	0.0169906	0.075014	protein_coding	ensembl_havana
ENSG00000130956	HABP4	31.839	1.31926	0.517251	2.55053	0.010756	0.0542468	protein_coding	ensembl_havana
ENSG00000197008	ZNF138	22.7167	1.32056	0.450288	2.9327	0.00336026	0.0230101	protein_coding	ensembl_havana
ENSG00000185658	BRWD1	672.913	1.32125	0.301692	4.37947	1.18966e-05	0.000302277	protein_coding	ensembl_havana
ENSG00000214765	SEPT7P2	46.8283	1.32187	0.391688	3.3748	0.000738705	0.0074777	transcribed_unprocessed_pseudogene	havana
ENSG00000152495	CAMK4	453.749	1.32369	0.305833	4.32815	1.50366e-05	0.000361888	protein_coding	ensembl_havana
ENSG00000128872	TMOD2	88.39	1.32431	0.485102	2.72995	0.00633438	0.0370746	protein_coding	ensembl_havana
ENSG00000071794	HLTF	70.1068	1.32436	0.518447	2.55447	0.0106348	0.0538255	protein_coding	ensembl_havana
ENSG00000182504	CEP97	60.4069	1.32471	0.510834	2.59323	0.00950792	0.0496074	protein_coding	ensembl_havana
ENSG00000133657	ATP13A3	915.147	1.32506	0.436727	3.03407	0.00241275	0.0180883	protein_coding	ensembl_havana
ENSG00000148516	ZEB1	132.586	1.32693	0.295228	4.49459	6.97044e-06	0.000199333	protein_coding	ensembl_havana
ENSG00000100744	GSKIP	45.233	1.3313	0.439001	3.03257	0.00242483	0.0181464	protein_coding	ensembl_havana
ENSG00000139133	ALG10	27.2321	1.3317	0.40827	3.26182	0.00110701	0.0100675	protein_coding	ensembl_havana
ENSG00000116005	PCYOX1	66.3246	1.33187	0.432492	3.07952	0.00207337	0.0160927	protein_coding	ensembl_havana
ENSG00000277734	TRAC	386.545	1.33321	0.371996	3.58395	0.000338443	0.0041461	TR_C_gene	ensembl_havana
ENSG00000179454	KLHL28	104.988	1.33385	0.363868	3.66574	0.000246628	0.00325419	protein_coding	ensembl_havana
ENSG00000149809	TM7SF2	14.1303	1.33549	0.554022	2.41054	0.015929	0.0718454	protein_coding	ensembl_havana
ENSG00000115425	PECR	11.8816	1.33586	0.582142	2.29473	0.0217484	0.0896025	protein_coding	ensembl_havana
ENSG00000168497	SDPR	25.277	1.33635	0.586567	2.27825	0.0227114	0.092381	protein_coding	ensembl_havana
ENSG00000131127	ZNF141	117.816	1.33812	0.370738	3.60935	0.000306969	0.00383826	protein_coding	ensembl_havana
ENSG00000164073	MFSD8	68.0643	1.34027	0.452512	2.96183	0.00305812	0.0213726	protein_coding	ensembl_havana
ENSG00000240303	ACAD11	65.542	1.34184	0.394245	3.40358	0.000665089	0.00696191	protein_coding	ensembl_havana
ENSG00000184613	NELL2	288.204	1.34211	0.391555	3.42765	0.000608838	0.00648593	protein_coding	ensembl_havana
ENSG00000235194	PPP1R3E	47.8671	1.3431	0.498457	2.69451	0.0070493	0.0400798	protein_coding	ensembl_havana
ENSG00000181450	ZNF678	51.1837	1.34341	0.44143	3.0433	0.00233996	0.0176784	protein_coding	ensembl_havana
ENSG00000174996	KLC2	39.1674	1.34356	0.512523	2.62147	0.0087551	0.0469331	protein_coding	ensembl_havana
ENSG00000126773	PCNX4	186.956	1.34363	0.346903	3.87322	0.000107405	0.00170241	protein_coding	ensembl_havana
ENSG00000197044	ZNF441	81.792	1.34412	0.353635	3.80087	0.00014419	0.00213896	protein_coding	ensembl_havana
ENSG00000181690	PLAG1	33.7624	1.34457	0.542041	2.48056	0.0131175	0.0624607	protein_coding	ensembl_havana
ENSG00000170734	POLH	50.1531	1.34558	0.448036	3.00327	0.00267092	0.0194651	protein_coding	ensembl_havana
ENSG00000186666	BCDIN3D	24.3636	1.34694	0.569251	2.36616	0.0179734	0.0781151	protein_coding	ensembl_havana
ENSG00000169621	APLF	22.2841	1.34741	0.603393	2.23306	0.0255451	0.0996755	protein_coding	ensembl_havana
ENSG00000166949	SMAD3	154.638	1.35018	0.385522	3.50221	0.000461415	0.00524611	protein_coding	ensembl_havana
ENSG00000156011	PSD3	38.3497	1.35127	0.535625	2.5228	0.0116426	0.0575322	protein_coding	ensembl_havana
ENSG00000113240	CLK4	166.064	1.35181	0.309273	4.37093	1.23716e-05	0.000310675	protein_coding	ensembl_havana
ENSG00000083814	ZNF671	47.0754	1.35213	0.533885	2.53262	0.0113214	0.0563149	protein_coding	ensembl_havana
ENSG00000231607	DLEU2	22.2368	1.35484	0.527949	2.56623	0.0102811	0.0526016	antisense	ensembl_havana
ENSG00000188092	GPR89B	54.1905	1.35522	0.561641	2.41296	0.0158234	0.0714549	protein_coding	ensembl_havana
ENSG00000122435	TRMT13	45.0966	1.35638	0.530348	2.55753	0.010542	0.0535174	protein_coding	ensembl_havana
ENSG00000198040	ZNF84	108.327	1.35709	0.366212	3.70575	0.000210768	0.00287431	protein_coding	ensembl_havana
ENSG00000141682	PMAIP1	68.4615	1.35728	0.343794	3.94794	7.88251e-05	0.0013477	protein_coding	ensembl_havana
ENSG00000196867	ZFP28	16.8764	1.35854	0.542567	2.50392	0.0122826	0.0598848	protein_coding	ensembl_havana
ENSG00000187994	RINL	70.3667	1.359	0.520582	2.61054	0.00904	0.047897	protein_coding	ensembl_havana
ENSG00000078304	PPP2R5C	842.584	1.35929	0.21059	6.45468	1.08451e-10	3.13715e-08	protein_coding	ensembl_havana
ENSG00000167380	ZNF226	77.0622	1.3612	0.517809	2.62877	0.00856946	0.0462014	protein_coding	ensembl_havana
ENSG00000168040	FADD	48.6237	1.36155	0.579784	2.34838	0.0188552	0.0806885	protein_coding	ensembl_havana
ENSG00000140543	DET1	21.0989	1.36332	0.490343	2.78033	0.00543036	0.032924	protein_coding	ensembl_havana
ENSG00000259623	RP11-156E6.1	40.625	1.36405	0.383803	3.55403	0.000379375	0.00452542	sense_overlapping	havana
ENSG00000256646	RP11-111K18.1	27.0008	1.36584	0.559714	2.44025	0.014677	0.0676797	protein_coding	havana
ENSG00000196247	ZNF107	150.384	1.36646	0.340436	4.01384	5.97385e-05	0.00108788	protein_coding	ensembl_havana
ENSG00000131437	KIF3A	48.4116	1.36944	0.409023	3.34807	0.000813776	0.00797448	protein_coding	ensembl_havana
ENSG00000164983	TMEM65	82.9554	1.36945	0.407986	3.35662	0.000789024	0.00782366	protein_coding	ensembl_havana
ENSG00000155085	AK9	30.7914	1.37234	0.605579	2.26616	0.0234419	0.094231	protein_coding	ensembl_havana
ENSG00000111276	CDKN1B	298.748	1.37288	0.318694	4.30781	1.64879e-05	0.000388124	protein_coding	ensembl_havana
ENSG00000152749	GPR180	45.8288	1.37313	0.440303	3.11859	0.00181719	0.0145938	protein_coding	ensembl_havana
ENSG00000173083	HPSE	59.8453	1.37329	0.407916	3.36661	0.000760979	0.0076311	protein_coding	ensembl_havana
ENSG00000197056	ZMYM1	41.9592	1.37406	0.574597	2.39135	0.0167866	0.0744193	protein_coding	ensembl_havana
ENSG00000069493	CLEC2D	681.906	1.37526	0.2626	5.2371	1.63121e-07	9.6222e-06	protein_coding	ensembl_havana
ENSG00000276550	HERC2P2	133.596	1.37659	0.479261	2.87233	0.00407462	0.0266205	transcribed_unprocessed_pseudogene	havana
ENSG00000164330	EBF1	16.5244	1.37709	0.59291	2.3226	0.0202007	0.0850193	protein_coding	ensembl_havana
ENSG00000185278	ZBTB37	272.511	1.37746	0.275261	5.00422	5.60891e-07	2.61741e-05	protein_coding	ensembl_havana
ENSG00000116747	TROVE2	278.385	1.37768	0.341187	4.03788	5.39356e-05	0.0010116	protein_coding	ensembl_havana
ENSG00000122417	ODF2L	130.38	1.37977	0.308352	4.47466	7.6532e-06	0.000213977	protein_coding	ensembl_havana
ENSG00000136153	LMO7	57.6312	1.38125	0.426407	3.23927	0.00119836	0.0107105	protein_coding	ensembl_havana
ENSG00000052723	SIKE1	119.977	1.38148	0.44371	3.11348	0.00184895	0.01477	protein_coding	ensembl_havana
ENSG00000047932	GOPC	108.811	1.38328	0.463344	2.98544	0.00283173	0.0202351	protein_coding	ensembl_havana
ENSG00000151881	TMEM267	21.5391	1.38428	0.526301	2.63021	0.00853326	0.0461053	protein_coding	ensembl_havana
ENSG00000113971	NPHP3	134.171	1.3849	0.410613	3.37275	0.000744214	0.00750803	protein_coding	ensembl_havana
ENSG00000168280	KIF5C	36.4735	1.38561	0.46219	2.99793	0.00271825	0.0196955	protein_coding	ensembl_havana
ENSG00000107890	ANKRD26	53.384	1.38909	0.480789	2.88918	0.00386242	0.0255715	protein_coding	ensembl_havana
ENSG00000186687	LYRM7	57.4284	1.39064	0.550009	2.5284	0.0114584	0.0568462	protein_coding	ensembl_havana
ENSG00000260711	RP11-747H7.3	47.9648	1.39414	0.577441	2.41434	0.0157639	0.0713191	sense_intronic	havana
ENSG00000135127	BICDL1	187.186	1.39547	0.387353	3.60257	0.000315085	0.00389763	protein_coding	ensembl_havana
ENSG00000105835	NAMPT	1481.58	1.396	0.386013	3.61645	0.000298665	0.0037689	protein_coding	ensembl_havana
ENSG00000133574	GIMAP4	329.203	1.39636	0.398282	3.50596	0.000454958	0.00519031	protein_coding	ensembl_havana
ENSG00000168672	FAM84B	80.4856	1.39884	0.419091	3.3378	0.00084443	0.00816721	protein_coding	ensembl_havana
ENSG00000130024	PHF10	144.846	1.39941	0.329579	4.24606	2.17558e-05	0.000483384	protein_coding	ensembl_havana
ENSG00000226067	LINC00623	15.2163	1.39952	0.610765	2.29143	0.0219386	0.0901148	lincRNA	havana
ENSG00000119048	UBE2B	54.1964	1.40125	0.361209	3.87934	0.000104739	0.00167426	protein_coding	ensembl_havana
ENSG00000028839	TBPL1	52.9507	1.40421	0.508407	2.76198	0.00574524	0.0344165	protein_coding	ensembl_havana
ENSG00000198056	PRIM1	22.9854	1.40452	0.546428	2.57037	0.010159	0.052172	protein_coding	ensembl_havana
ENSG00000196437	ZNF569	24.2789	1.40646	0.573578	2.45208	0.0142032	0.0661849	protein_coding	ensembl_havana
ENSG00000236287	ZBED5	147.945	1.40885	0.310727	4.53404	5.7867e-06	0.00017116	protein_coding	ensembl_havana
ENSG00000196670	ZFP62	73.584	1.41293	0.610633	2.31388	0.0206745	0.0864089	protein_coding	ensembl_havana
ENSG00000163069	SGCB	11.1538	1.41308	0.605096	2.33529	0.0195282	0.082908	protein_coding	ensembl_havana
ENSG00000117602	RCAN3	265.997	1.41369	0.299858	4.71454	2.42262e-06	8.51428e-05	protein_coding	ensembl_havana
ENSG00000239665	RP11-295P9.3	75.2879	1.41469	0.416677	3.39518	0.000685829	0.00708532	processed_transcript	havana
ENSG00000234585	CCT6P3	24.6412	1.41524	0.477909	2.96132	0.00306326	0.0213916	transcribed_unprocessed_pseudogene	havana
ENSG00000124635	HIST1H2BJ	28.8341	1.41575	0.452533	3.12849	0.00175706	0.0142021	protein_coding	ensembl_havana
ENSG00000274925	CTD-2547G23.4	16.0193	1.41898	0.582272	2.43697	0.014811	0.0680266	lincRNA	havana
ENSG00000161010	MRNIP	73.8064	1.41963	0.475989	2.98249	0.00285913	0.0203728	protein_coding	ensembl_havana
ENSG00000178199	ZC3H12D	163.381	1.41984	0.381087	3.72576	0.000194729	0.00268727	protein_coding	ensembl_havana
ENSG00000188321	ZNF559	88.6366	1.42109	0.477701	2.97484	0.00293137	0.0207598	protein_coding	ensembl_havana
ENSG00000254004	ZNF260	66.9954	1.42369	0.497531	2.8615	0.00421641	0.0273023	protein_coding	ensembl_havana
ENSG00000235106	LINC00094	26.1665	1.42395	0.636394	2.23752	0.0252521	0.0988916	protein_coding	ensembl_havana
[truncated: 517 more rows]
[truncated: 7 more columns]

## Sheet: S3 signif_de_AD_BDC_VS_CTRL_BDC
Differentially expressed genes in AD treated with HfN-BDC respect to CTRLS treated with HfN-BDC. Gene name and measured log2FC are reported for each transcript. Only transcripts with with |log2(disease sample/healthy control)|≥1 and a FDR ≤ 0.1 are shown.	gene_name	baseMean	log2FoldChange	lfcSE	stat	pvalue	padj	gene_biotype	gene_source
ENSG00000012124	CD22	37.8364	-1.4824	0.388785	-3.8129	0.000137348	0.0333224	protein_coding	ensembl_havana
ENSG00000030419	IKZF2	152.558	-2.2515	0.309558	-7.27327	3.50881e-13	2.63898e-09	protein_coding	ensembl_havana
ENSG00000038427	VCAN	89.931	1.88385	0.516292	3.6488	0.000263469	0.0499881	protein_coding	ensembl_havana
ENSG00000054793	ATP9A	11.6332	-3.20976	0.642326	-4.99709	5.82013e-07	0.000625331	protein_coding	ensembl_havana
ENSG00000073756	PTGS2	203.862	1.53839	0.43219	3.55952	0.000371527	0.0649827	protein_coding	ensembl_havana
ENSG00000077044	DGKD	207.468	-1.24511	0.210898	-5.90386	3.55094e-09	1.33533e-05	protein_coding	ensembl_havana
ENSG00000083457	ITGAE	101.059	-1.00087	0.274217	-3.64992	0.000262326	0.0499881	protein_coding	ensembl_havana
ENSG00000099250	NRP1	300.235	1.32872	0.376759	3.52671	0.000420753	0.0711119	protein_coding	ensembl_havana
ENSG00000100985	MMP9	2235.85	1.42059	0.356193	3.98826	6.65596e-05	0.0213019	protein_coding	ensembl_havana
ENSG00000102265	TIMP1	96.3033	1.32396	0.38835	3.40918	0.000651585	0.0984292	protein_coding	ensembl_havana
ENSG00000105374	NKG7	129.223	-1.737	0.399277	-4.35037	1.3591e-05	0.00619504	protein_coding	ensembl_havana
ENSG00000105610	KLF1	2.41435	-5.42852	1.51012	-3.59476	0.000324695	0.0581435	protein_coding	ensembl_havana
ENSG00000106565	TMEM176B	217.463	4.21773	1.09538	3.85048	0.000117885	0.0324653	protein_coding	ensembl_havana
ENSG00000107331	ABCA2	134.031	-1.0357	0.294195	-3.52045	0.000430809	0.0720026	protein_coding	ensembl_havana
ENSG00000108691	CCL2	3117.19	2.45358	0.724997	3.38426	0.000713698	0.0998377	protein_coding	ensembl_havana
ENSG00000109436	TBC1D9	169.411	1.17561	0.301422	3.90021	9.6111e-05	0.0272774	protein_coding	ensembl_havana
ENSG00000109805	NCAPG	6.52747	-3.73173	1.09586	-3.4053	0.000660906	0.0984292	protein_coding	ensembl_havana
ENSG00000109906	ZBTB16	24.7191	-2.40789	0.468356	-5.14116	2.73051e-07	0.00034227	protein_coding	ensembl_havana
ENSG00000113070	HBEGF	59.1326	1.66816	0.383174	4.35352	1.33968e-05	0.00619504	protein_coding	ensembl_havana
ENSG00000115523	GNLY	214.521	-2.45207	0.45341	-5.40806	6.37102e-08	0.000136904	protein_coding	ensembl_havana
ENSG00000115607	IL18RAP	75.0412	-1.53706	0.401594	-3.82741	0.000129499	0.0324653	protein_coding	ensembl_havana
ENSG00000116711	PLA2G4A	29.3428	2.07275	0.565071	3.66813	0.000244332	0.0499881	protein_coding	ensembl_havana
ENSG00000120885	CLU	16.9877	-1.68902	0.493263	-3.42418	0.000616664	0.0956274	protein_coding	ensembl_havana
ENSG00000121316	PLBD1	65.9457	2.26326	0.610403	3.70782	0.000209053	0.0442899	protein_coding	ensembl_havana
ENSG00000125730	C3	508.415	1.45614	0.323174	4.50575	6.61376e-06	0.00414517	protein_coding	ensembl_havana
ENSG00000127329	PTPRB	12.0612	-4.13999	0.760898	-5.44093	5.30043e-08	0.000132882	protein_coding	ensembl_havana
ENSG00000130396	AFDN	108.85	1.12347	0.212896	5.27706	1.31276e-07	0.000219406	protein_coding	ensembl_havana
ENSG00000132359	RAP1GAP2	40.3016	-1.69568	0.397407	-4.26686	1.98245e-05	0.00805948	protein_coding	ensembl_havana
ENSG00000134184	GSTM1	7.97882	6.13784	1.34948	4.54831	5.40797e-06	0.00353681	protein_coding	ensembl_havana
ENSG00000135929	CYP27A1	302.843	2.2432	0.501582	4.47226	7.73962e-06	0.00447767	protein_coding	ensembl_havana
ENSG00000137441	FGFBP2	133.578	-2.00102	0.42147	-4.74771	2.05733e-06	0.00162876	protein_coding	ensembl_havana
ENSG00000137491	SLCO2B1	175.219	2.87097	0.826679	3.4729	0.000514875	0.0815236	protein_coding	ensembl_havana
ENSG00000137801	THBS1	3523.83	3.10231	0.415134	7.47303	7.8371e-14	1.17886e-09	protein_coding	ensembl_havana
ENSG00000138061	CYP1B1	1111.66	1.5305	0.419685	3.64679	0.000265539	0.0499881	protein_coding	ensembl_havana
ENSG00000140022	STON2	13.8284	-2.49751	0.651779	-3.83184	0.000127187	0.0324653	protein_coding	ensembl_havana
ENSG00000142303	ADAMTS10	58.7997	-1.11628	0.306124	-3.64648	0.000265859	0.0499881	protein_coding	ensembl_havana
ENSG00000142949	PTPRF	14.051	-3.02226	0.701509	-4.30823	1.64566e-05	0.00707258	protein_coding	ensembl_havana
ENSG00000143546	S100A8	285.931	1.42008	0.400263	3.54786	0.000388375	0.0663857	protein_coding	ensembl_havana
ENSG00000144290	SLC4A10	6.48034	-3.09023	0.843981	-3.66149	0.000250752	0.0499881	protein_coding	ensembl_havana
ENSG00000145990	GFOD1	62.4941	-1.36785	0.381331	-3.58704	0.000334458	0.0591873	protein_coding	ensembl_havana
ENSG00000148600	CDHR1	10.443	-2.69728	0.794575	-3.39462	0.000687249	0.0986349	protein_coding	ensembl_havana
ENSG00000148773	MKI67	16.9249	-2.50146	0.618239	-4.0461	5.2077e-05	0.0171128	protein_coding	ensembl_havana
ENSG00000149418	ST14	109.44	1.9281	0.448202	4.30185	1.69381e-05	0.0070773	protein_coding	ensembl_havana
ENSG00000149527	PLCH2	29.8358	-1.5586	0.444966	-3.50274	0.000460494	0.0744811	protein_coding	ensembl_havana
ENSG00000155659	VSIG4	39.6825	2.86325	0.745728	3.83954	0.000123266	0.0324653	protein_coding	ensembl_havana
ENSG00000157404	KIT	12.0492	-2.31096	0.600778	-3.84662	0.00011976	0.0324653	protein_coding	ensembl_havana
ENSG00000157985	AGAP1	12.794	-2.73399	0.615437	-4.44236	8.89762e-06	0.00461607	protein_coding	ensembl_havana
ENSG00000158528	PPP1R9A	4.74613	-4.7298	1.25906	-3.75661	0.00017223	0.0396724	protein_coding	ensembl_havana
ENSG00000159674	SPON2	21.828	-2.22266	0.633355	-3.50934	0.000449214	0.0742536	protein_coding	ensembl_havana
ENSG00000160883	HK3	121.196	2.06082	0.527596	3.90605	9.38163e-05	0.0271382	protein_coding	ensembl_havana
ENSG00000162407	PLPP3	77.6303	2.41628	0.648057	3.72849	0.000192627	0.0419927	protein_coding	ensembl_havana
ENSG00000164393	ADGRF2	2.84002	-3.75983	1.10322	-3.40806	0.000654259	0.0984292	protein_coding	ensembl_havana
ENSG00000164741	DLC1	5.48298	-3.44366	1.00186	-3.43728	0.000587597	0.092069	protein_coding	ensembl_havana
ENSG00000166068	SPRED1	157.974	1.60239	0.474106	3.37981	0.000725359	0.0998377	protein_coding	ensembl_havana
ENSG00000169245	CXCL10	944.534	-12.3127	2.85485	-4.31291	1.6112e-05	0.00707258	protein_coding	ensembl_havana
ENSG00000170160	CCDC144A	51.8586	-2.84793	0.596944	-4.77085	1.83449e-06	0.00153303	protein_coding	ensembl_havana
ENSG00000171812	COL8A2	11.2451	2.67414	0.764745	3.49677	0.000470933	0.0753593	protein_coding	ensembl_havana
ENSG00000172236	TPSAB1	8.96492	-5.14903	1.15909	-4.44232	8.89947e-06	0.00461607	protein_coding	ensembl_havana
ENSG00000172543	CTSW	89.1603	-1.93663	0.396669	-4.88222	1.04898e-06	0.000986169	protein_coding	ensembl_havana
ENSG00000173068	BNC2	11.7165	-2.83922	0.748121	-3.79514	0.000147561	0.0352318	protein_coding	ensembl_havana
ENSG00000174371	EXO1	3.73885	-3.8723	1.03532	-3.7402	0.000183876	0.0409806	protein_coding	ensembl_havana
ENSG00000177706	FAM20C	70.5858	1.97863	0.499539	3.9609	7.46679e-05	0.0224631	protein_coding	ensembl_havana
ENSG00000178773	CPNE7	20.5681	-2.02403	0.500382	-4.04496	5.23329e-05	0.0171128	protein_coding	ensembl_havana
ENSG00000179348	GATA2	11.8894	-2.79426	0.658293	-4.2447	2.18883e-05	0.0086643	protein_coding	ensembl_havana
ENSG00000182621	PLCB1	53.8656	-1.57643	0.31654	-4.98018	6.3526e-07	0.000637038	protein_coding	ensembl_havana
ENSG00000182841	RRP7BP	53.5979	-1.29111	0.380398	-3.39411	0.000688517	0.0986349	transcribed_unprocessed_pseudogene	havana
ENSG00000184371	CSF1	127.043	2.0196	0.440424	4.58558	4.52735e-06	0.00340502	protein_coding	ensembl_havana
ENSG00000185697	MYBL1	72.2436	-1.01678	0.278522	-3.65064	0.00026159	0.0499881	protein_coding	ensembl_havana
ENSG00000187037	GPR141	14.5847	-2.85603	0.78995	-3.61546	0.000299818	0.0549984	protein_coding	ensembl_havana
ENSG00000187098	MITF	84.1681	2.06709	0.519736	3.97719	6.97349e-05	0.0218532	protein_coding	ensembl_havana
ENSG00000187210	GCNT1	74.4977	-1.20587	0.313778	-3.84307	0.000121503	0.0324653	protein_coding	ensembl_havana
ENSG00000188933	USP32P1	31.2526	-3.86055	0.765383	-5.04395	4.56023e-07	0.000527653	transcribed_unprocessed_pseudogene	ensembl_havana
ENSG00000196565	HBG2	5.9115	-5.24028	1.38256	-3.79028	0.000150476	0.0353665	protein_coding	ensembl_havana
ENSG00000198574	SH2D1B	68.4803	-2.37056	0.645877	-3.6703	0.000242265	0.0499881	protein_coding	ensembl_havana
ENSG00000205336	ADGRG1	54.1374	-2.08733	0.431108	-4.84178	1.28679e-06	0.00113858	protein_coding	ensembl_havana
ENSG00000205809	KLRC2	19.3329	-3.88724	0.850947	-4.56813	4.92094e-06	0.0035248	protein_coding	ensembl_havana
ENSG00000205810	KLRC3	11.339	-2.41196	0.645201	-3.73831	0.00018526	0.0409806	protein_coding	ensembl_havana
ENSG00000206127	GOLGA8O	8.76086	-4.89101	1.43915	-3.39853	0.000677488	0.0986349	protein_coding	ensembl_havana
ENSG00000206597	SNORA57	27.514	-1.48403	0.43564	-3.40655	0.00065789	0.0984292	snoRNA	ensembl
ENSG00000207008	SNORA54	159.275	-1.71189	0.448854	-3.81392	0.000136779	0.0333224	snoRNA	ensembl
ENSG00000211750	TRBV24-1	9.13716	-3.47774	0.963307	-3.61021	0.000305952	0.0554473	TR_V_gene	havana
ENSG00000211898	IGHD	15.8158	-1.98289	0.435441	-4.55375	5.26983e-06	0.00353681	IG_C_gene	ensembl_havana
ENSG00000212232	SNORD17	841.216	-1.03173	0.305423	-3.37802	0.000730099	0.0998377	snoRNA	ensembl
ENSG00000215030	RPL13P12	36.3667	2.89624	0.542479	5.33889	9.35152e-08	0.000175832	processed_pseudogene	havana
ENSG00000223609	HBD	8.18134	-5.4733	1.05614	-5.18237	2.19088e-07	0.000299592	protein_coding	ensembl_havana
ENSG00000224397	LINC01272	25.0427	3.53292	0.837701	4.2174	2.47133e-05	0.00953172	lincRNA	ensembl_havana
ENSG00000227827	RP11-958N24.2	32.5503	-2.85726	0.647793	-4.41076	1.03008e-05	0.00499822	unprocessed_pseudogene	havana
ENSG00000232653	GOLGA8N	118.149	-1.39465	0.392851	-3.55007	0.00038513	0.0663857	protein_coding	ensembl_havana
ENSG00000233327	USP32P2	8.70848	4.33234	1.15408	3.75395	0.000174071	0.0396724	transcribed_unprocessed_pseudogene	havana
ENSG00000242258	LINC00996	31.505	-1.84466	0.526234	-3.5054	0.000455928	0.0744811	lincRNA	havana
ENSG00000253958	CLDN23	61.627	3.38749	0.761953	4.4458	8.75663e-06	0.00461607	protein_coding	ensembl_havana
ENSG00000263934	SNORD3A	7419.32	-1.30203	0.248645	-5.23648	1.63664e-07	0.000246183	snoRNA	ensembl_havana
ENSG00000267645	RP11-577H5.5	19.6525	-8.22113	2.07928	-3.95383	7.69085e-05	0.0226835	protein_coding	havana
ENSG00000272602	ZNF595	33.0931	-1.2626	0.311365	-4.05506	5.01213e-05	0.0171128	protein_coding	ensembl_havana
ENSG00000274615	CH17-258A22.4	5.57778	6.6139	1.80838	3.65736	0.000254822	0.0499881	unprocessed_pseudogene	havana
ENSG00000276107	CTD-2033D15.2	30.0712	2.91445	0.648861	4.49165	7.0675e-06	0.00425237	sense_intronic	havana
ENSG00000278330	RP11-4B16.4	8.74688	3.70311	0.932287	3.97207	7.12495e-05	0.0218722	antisense	havana

## Sheet: S4 signif_de_AD_BDC_VS_CTR_NT
Differentially expressed genes in AD treated with HfN-BDC respect to CTRLS untreated. Gene name and measured log2FC are reported for each transcript. Only transcripts with with |log2(disease sample/healthy control)|≥1 and a FDR ≤ 0.1 are shown.	gene_name	baseMean	log2FoldChange	lfcSE	stat	pvalue	padj	gene_biotype	gene_source
ENSG00000000971	CFH	20.749	-2.00823	0.619511	-3.24163	0.00118847	0.0367219	protein_coding	ensembl_havana
ENSG00000002549	LAP3	775.382	-3.14219	0.685649	-4.5828	4.5879e-06	0.00110328	protein_coding	ensembl_havana
ENSG00000002587	HS3ST1	32.7611	-2.87386	0.881835	-3.25895	0.00111826	0.0357104	protein_coding	ensembl_havana
ENSG00000002933	TMEM176A	100.754	-4.06334	1.24488	-3.26405	0.0010983	0.0353148	protein_coding	ensembl_havana
ENSG00000004399	PLXND1	236.733	-1.49179	0.449483	-3.31891	0.000903681	0.0309048	protein_coding	ensembl_havana
ENSG00000004468	CD38	73.6578	-3.94705	1.18222	-3.33867	0.000841793	0.0301129	protein_coding	ensembl_havana
ENSG00000004864	SLC25A13	53.6628	-1.29732	0.475097	-2.73064	0.0063211	0.093786	protein_coding	ensembl_havana
ENSG00000007944	MYLIP	121.268	-1.97527	0.461332	-4.28166	1.85505e-05	0.00276027	protein_coding	ensembl_havana
ENSG00000008382	MPND	21.1266	-1.33054	0.480424	-2.7695	0.00561423	0.0889312	protein_coding	ensembl_havana
ENSG00000010030	ETV7	37.111	-4.18705	1.37128	-3.05338	0.0022628	0.0534503	protein_coding	ensembl_havana
ENSG00000010278	CD9	68.4165	-1.46198	0.539337	-2.71069	0.00671428	0.0970035	protein_coding	ensembl_havana
ENSG00000011132	APBA3	63.6388	1.29858	0.441592	2.94067	0.00327505	0.0653878	protein_coding	ensembl_havana
ENSG00000011201	ANOS1	5.71751	-5.41291	1.79034	-3.0234	0.00249951	0.0561557	protein_coding	ensembl_havana
ENSG00000011600	TYROBP	338.897	-1.36481	0.46236	-2.95183	0.003159	0.0643157	protein_coding	ensembl_havana
ENSG00000019582	CD74	3467.47	-2.4326	0.585032	-4.15806	3.20955e-05	0.00415666	protein_coding	ensembl_havana
ENSG00000020577	SAMD4A	45.3878	-2.2997	0.82974	-2.77159	0.00557824	0.0886623	protein_coding	ensembl_havana
ENSG00000020922	MRE11	110.242	1.00999	0.335053	3.01441	0.00257482	0.056836	protein_coding	ensembl_havana
ENSG00000025434	NR1H3	94.7786	-3.08541	0.956371	-3.22617	0.0012546	0.0381505	protein_coding	ensembl_havana
ENSG00000025708	TYMP	809.267	-2.38009	0.61803	-3.8511	0.000117588	0.00956225	protein_coding	ensembl_havana
ENSG00000026751	SLAMF7	518.002	-1.55889	0.485877	-3.20841	0.00133471	0.0395521	protein_coding	ensembl_havana
ENSG00000028277	POU2F2	38.2845	1.31405	0.483875	2.71569	0.00661382	0.0960618	protein_coding	ensembl_havana
ENSG00000029639	TFB1M	20.4865	1.67651	0.593862	2.82307	0.00475657	0.0800604	protein_coding	ensembl_havana
ENSG00000030419	IKZF2	152.558	-1.34173	0.325729	-4.11917	3.80243e-05	0.00458487	protein_coding	ensembl_havana
ENSG00000030582	GRN	1199.2	-2.15419	0.708921	-3.03869	0.0023761	0.0547758	protein_coding	ensembl_havana
ENSG00000031081	ARHGAP31	157.891	-1.40439	0.401553	-3.49739	0.000469832	0.0219784	protein_coding	ensembl_havana
ENSG00000034510	TMSB10	1473.36	-1.28447	0.354658	-3.62172	0.00029265	0.0161271	protein_coding	ensembl_havana
ENSG00000037757	MRI1	65.559	1.21362	0.388785	3.12158	0.00179885	0.0469413	protein_coding	ensembl_havana
ENSG00000038427	VCAN	89.931	1.62313	0.559048	2.90338	0.00369156	0.069913	protein_coding	ensembl_havana
ENSG00000042493	CAPG	766.038	-2.00936	0.656637	-3.06007	0.00221285	0.0526664	protein_coding	ensembl_havana
ENSG00000047249	ATP6V1H	156.67	-1.054	0.365809	-2.8813	0.0039604	0.0724106	protein_coding	ensembl_havana
ENSG00000049759	NEDD4L	49.8592	1.7516	0.611292	2.86541	0.00416473	0.0744911	protein_coding	ensembl_havana
ENSG00000051523	CYBA	564.807	-1.15284	0.314765	-3.66253	0.000249736	0.0148641	protein_coding	ensembl_havana
ENSG00000054219	LY75	237.425	1.17191	0.387473	3.02449	0.0024905	0.0560944	protein_coding	ensembl_havana
ENSG00000054793	ATP9A	11.6332	-3.8583	0.69299	-5.56761	2.58262e-08	3.28392e-05	protein_coding	ensembl_havana
ENSG00000055332	EIF2AK2	331.893	-1.86029	0.480619	-3.87061	0.000108564	0.00915294	protein_coding	ensembl_havana
ENSG00000056558	TRAF1	467.189	1.07382	0.38163	2.81377	0.00489642	0.0816283	protein_coding	ensembl_havana
ENSG00000057657	PRDM1	185.399	-1.73781	0.534764	-3.24967	0.0011554	0.0361684	protein_coding	ensembl_havana
ENSG00000059378	PARP12	353.946	-1.40001	0.406272	-3.44599	0.000568973	0.0248694	protein_coding	ensembl_havana
ENSG00000060982	BCAT1	101.613	1.21027	0.434475	2.7856	0.00534288	0.0862942	protein_coding	ensembl_havana
ENSG00000061337	LZTS1	4.21536	-4.86896	1.51888	-3.20563	0.00134768	0.0396843	protein_coding	ensembl_havana
ENSG00000064601	CTSA	373.25	-1.19238	0.36384	-3.27722	0.00104835	0.0342337	protein_coding	ensembl_havana
ENSG00000065357	DGKA	457.971	1.00602	0.343601	2.92786	0.00341299	0.0668301	protein_coding	ensembl_havana
ENSG00000067048	DDX3Y	298.352	-1.37733	0.467083	-2.94879	0.00319024	0.0647633	protein_coding	ensembl_havana
ENSG00000067082	KLF6	648.035	-1.15739	0.394043	-2.93723	0.00331161	0.0657014	protein_coding	ensembl_havana
ENSG00000067646	ZFY	81.5251	-1.79299	0.541811	-3.30925	0.000935472	0.0315704	protein_coding	ensembl_havana
ENSG00000067840	PDZD4	18.831	-1.79665	0.662399	-2.71234	0.00668107	0.0967013	protein_coding	ensembl_havana
ENSG00000068079	IFI35	102.451	-2.01671	0.556867	-3.62153	0.000292863	0.0161271	protein_coding	ensembl_havana
ENSG00000068323	TFE3	107.412	1.01673	0.34673	2.93233	0.00336428	0.0663698	protein_coding	ensembl_havana
ENSG00000069188	SDK2	7.84586	-2.69043	0.941619	-2.85724	0.00427342	0.0750909	protein_coding	ensembl_havana
ENSG00000069399	BCL3	56.3672	-1.49976	0.522703	-2.86923	0.00411468	0.0739743	protein_coding	ensembl_havana
ENSG00000071205	ARHGAP10	120.649	-1.36207	0.444071	-3.06723	0.00216051	0.051745	protein_coding	ensembl_havana
ENSG00000071553	ATP6AP1	262.169	-1.08338	0.321935	-3.3652	0.000764874	0.0291466	protein_coding	ensembl_havana
ENSG00000073111	MCM2	63.5788	-1.17956	0.38824	-3.03821	0.00237986	0.0547758	protein_coding	ensembl_havana
ENSG00000073464	CLCN4	17.3179	-3.36988	1.0334	-3.26097	0.00111034	0.0355384	protein_coding	ensembl_havana
ENSG00000073737	DHRS9	9.30811	-3.13767	1.14444	-2.74165	0.00611307	0.0928565	protein_coding	ensembl_havana
ENSG00000073756	PTGS2	203.862	2.70266	0.458005	5.90095	3.61421e-09	1.20342e-05	protein_coding	ensembl_havana
ENSG00000074842	MYDGF	100.555	-1.17729	0.376446	-3.1274	0.00176363	0.0465431	protein_coding	ensembl_havana
ENSG00000074964	ARHGEF10L	69.636	-2.96971	0.759692	-3.9091	9.26415e-05	0.00835985	protein_coding	ensembl_havana
ENSG00000076555	ACACB	37.1075	1.1846	0.401079	2.95354	0.00314148	0.0640522	protein_coding	ensembl_havana
ENSG00000077984	CST7	100.764	-1.12328	0.388249	-2.8932	0.00381339	0.0707398	protein_coding	ensembl_havana
ENSG00000078246	TULP3	26.1393	2.48947	0.591336	4.20991	2.5547e-05	0.00350319	protein_coding	ensembl_havana
ENSG00000078401	EDN1	8.29724	-3.13422	0.859443	-3.64681	0.000265519	0.0152832	protein_coding	ensembl_havana
ENSG00000079215	SLC1A3	94.1555	-1.93728	0.591772	-3.27369	0.00106152	0.0345291	protein_coding	ensembl_havana
ENSG00000081386	ZNF510	85.7137	1.01827	0.348785	2.91948	0.00350614	0.0680172	protein_coding	ensembl_havana
ENSG00000081985	IL12RB2	17.4189	-1.76702	0.564282	-3.13146	0.00173942	0.0463168	protein_coding	ensembl_havana
ENSG00000082516	GEMIN5	61.9786	1.20238	0.431452	2.78682	0.00532279	0.0861688	protein_coding	ensembl_havana
ENSG00000083444	PLOD1	57.3009	-1.39989	0.502445	-2.78617	0.00533354	0.0862431	protein_coding	ensembl_havana
ENSG00000085265	FCN1	443.448	-1.33103	0.426335	-3.12203	0.00179609	0.0469413	protein_coding	ensembl_havana
ENSG00000085733	CTTN	30.3596	-1.55765	0.532208	-2.92677	0.00342501	0.0669072	protein_coding	ensembl_havana
ENSG00000086300	SNX10	398.006	-2.66965	0.763959	-3.49449	0.000474969	0.021998	protein_coding	ensembl_havana
ENSG00000087076	HSD17B14	13.5172	-4.06177	1.22383	-3.31891	0.0009037	0.0309048	protein_coding	ensembl_havana
ENSG00000087086	FTL	15552.5	-1.06072	0.382301	-2.77457	0.00552741	0.0883565	protein_coding	ensembl_havana
ENSG00000087245	MMP2	12.1654	-3.256	1.12326	-2.8987	0.00374708	0.0703109	protein_coding	ensembl_havana
ENSG00000087253	LPCAT2	69.7222	-1.95288	0.613851	-3.18136	0.00146587	0.0421009	protein_coding	ensembl_havana
ENSG00000088035	ALG6	46.1545	1.12902	0.383958	2.94047	0.0032771	0.0653878	protein_coding	ensembl_havana
ENSG00000088827	SIGLEC1	138.197	-6.75657	1.92136	-3.51655	0.000437196	0.020867	protein_coding	ensembl_havana
ENSG00000089041	P2RX7	77.2471	-2.45644	0.548589	-4.47773	7.54397e-06	0.00151485	protein_coding	ensembl_havana
ENSG00000089127	OAS1	144.603	-2.99007	0.832701	-3.59081	0.000329652	0.0173994	protein_coding	ensembl_havana
ENSG00000089682	RBM41	31.2297	2.0886	0.5356	3.89955	9.6372e-05	0.00847771	protein_coding	ensembl_havana
ENSG00000089692	LAG3	8.775	-3.01364	0.948509	-3.17724	0.00148683	0.0422689	protein_coding	ensembl_havana
ENSG00000090013	BLVRB	101.446	-1.68877	0.548431	-3.07928	0.00207504	0.0506521	protein_coding	ensembl_havana
ENSG00000090104	RGS1	401.978	-2.27587	0.63304	-3.59514	0.000324213	0.017202	protein_coding	ensembl_havana
ENSG00000090339	ICAM1	614.139	-2.72492	0.676568	-4.02757	5.63573e-05	0.00597174	protein_coding	ensembl_havana
ENSG00000090659	CD209	33.474	-2.74588	0.75215	-3.65071	0.00026152	0.0151955	protein_coding	ensembl_havana
ENSG00000093072	CECR1	309.097	-2.23442	0.526933	-4.24042	2.23098e-05	0.00318416	protein_coding	ensembl_havana
ENSG00000095066	HOOK2	21.5424	1.98072	0.587875	3.36929	0.000753618	0.0289584	protein_coding	ensembl_havana
ENSG00000095380	NANS	106.522	-1.03665	0.309027	-3.35455	0.000794943	0.0295714	protein_coding	ensembl_havana
ENSG00000096654	ZNF184	45.8428	1.88967	0.553166	3.4161	0.000635257	0.0266028	protein_coding	ensembl_havana
ENSG00000096968	JAK2	165.348	-1.36966	0.465619	-2.94159	0.00326529	0.0653595	protein_coding	ensembl_havana
ENSG00000099308	MAST3	75.4508	1.0212	0.352327	2.89846	0.00375005	0.0703109	protein_coding	ensembl_havana
ENSG00000099377	HSD3B7	79.144	-2.15945	0.633613	-3.40815	0.000654039	0.0270406	protein_coding	ensembl_havana
ENSG00000099910	KLHL22	39.3693	1.36878	0.464515	2.94668	0.00321209	0.0648774	protein_coding	ensembl_havana
ENSG00000099998	GGT5	13.377	-4.55273	1.3546	-3.36094	0.000776778	0.0292013	protein_coding	ensembl_havana
ENSG00000100079	LGALS2	11.0055	-4.7644	1.23837	-3.84731	0.000119421	0.0095997	protein_coding	ensembl_havana
ENSG00000100307	CBX7	120.684	1.34338	0.444474	3.0224	0.00250776	0.0562115	protein_coding	ensembl_havana
ENSG00000100324	TAB1	35.8069	2.05116	0.565593	3.62657	0.000287208	0.0160047	protein_coding	ensembl_havana
ENSG00000100336	APOL4	54.3241	-7.6529	1.52248	-5.02662	4.99212e-07	0.000283947	protein_coding	ensembl_havana
ENSG00000100342	APOL1	71.2012	-1.88421	0.529693	-3.55717	0.000374877	0.0192419	protein_coding	ensembl_havana
ENSG00000100365	NCF4	159.254	-1.78653	0.571997	-3.12332	0.00178821	0.0468538	protein_coding	ensembl_havana
ENSG00000100368	CSF2RB	435.416	-2.63922	0.730359	-3.61359	0.000301983	0.0164237	protein_coding	ensembl_havana
ENSG00000100385	IL2RB	302.268	-1.36245	0.392367	-3.47237	0.000515883	0.0232763	protein_coding	ensembl_havana
ENSG00000100445	SDR39U1	54.4422	1.3934	0.396131	3.51752	0.000435596	0.0208654	protein_coding	ensembl_havana
ENSG00000100453	GZMB	88.1704	-1.95417	0.584216	-3.34495	0.000822973	0.029821	protein_coding	ensembl_havana
ENSG00000100600	LGMN	454.728	-2.14125	0.726849	-2.94593	0.00321986	0.0648936	protein_coding	ensembl_havana
ENSG00000100647	SUSD6	392.01	-1.08318	0.368523	-2.93925	0.00329007	0.0654484	protein_coding	ensembl_havana
ENSG00000100906	NFKBIA	1322.37	-1.09388	0.396815	-2.75665	0.00583975	0.0911614	protein_coding	ensembl_havana
ENSG00000100911	PSME2	485.878	-1.65514	0.403767	-4.09924	4.14504e-05	0.00479146	protein_coding	ensembl_havana
ENSG00000100997	ABHD12	187.547	-1.84197	0.539665	-3.41316	0.000642134	0.0267308	protein_coding	ensembl_havana
ENSG00000101017	CD40	105.843	-2.99008	0.547427	-5.46206	4.70645e-08	5.06378e-05	protein_coding	ensembl_havana
ENSG00000101138	CSTF1	70.7892	1.12445	0.338884	3.31811	0.000906297	0.030918	protein_coding	ensembl_havana
ENSG00000101160	CTSZ	899.213	-2.06001	0.542043	-3.80045	0.000144434	0.0104425	protein_coding	ensembl_havana
ENSG00000101255	TRIB3	26.4514	2.07528	0.611752	3.39236	0.000692935	0.028103	protein_coding	ensembl_havana
ENSG00000101347	SAMHD1	795.591	-1.38905	0.367779	-3.77686	0.000158817	0.0111627	protein_coding	ensembl_havana
ENSG00000101384	JAG1	44.5	-2.8664	0.730945	-3.9215	8.80009e-05	0.00820228	protein_coding	ensembl_havana
ENSG00000101439	CST3	117.554	-3.21166	0.837018	-3.83702	0.000124534	0.00983134	protein_coding	ensembl_havana
ENSG00000101574	METTL4	48.0533	1.41457	0.457734	3.09036	0.00199911	0.0495096	protein_coding	ensembl_havana
ENSG00000101665	SMAD7	225.035	-1.02227	0.30726	-3.32704	0.000877732	0.0304909	protein_coding	ensembl_havana
ENSG00000101842	VSIG1	11.2828	2.82685	0.943451	2.99629	0.00273286	0.0587166	protein_coding	ensembl_havana
ENSG00000101916	TLR8	259.968	-2.76946	0.807544	-3.42949	0.00060472	0.0258661	protein_coding	ensembl_havana
ENSG00000101986	ABCD1	57.6007	-1.54209	0.531471	-2.90154	0.00371331	0.0700919	protein_coding	ensembl_havana
ENSG00000102524	TNFSF13B	99.9399	-2.05513	0.54448	-3.77449	0.000160338	0.0112132	protein_coding	ensembl_havana
ENSG00000102575	ACP5	603.801	-2.64137	0.623276	-4.23788	2.25636e-05	0.00318784	protein_coding	ensembl_havana
ENSG00000102781	KATNAL1	29.7978	1.45618	0.519233	2.80448	0.00503972	0.0830278	protein_coding	ensembl_havana
ENSG00000102970	CCL17	15.3719	-2.0121	0.667776	-3.01314	0.00258563	0.056836	protein_coding	ensembl_havana
ENSG00000103064	SLC7A6	195.363	1.26435	0.400233	3.15904	0.00158287	0.0444831	protein_coding	ensembl_havana
ENSG00000103313	MEFV	46.2159	-2.72884	0.85881	-3.17747	0.00148565	0.0422689	protein_coding	ensembl_havana
ENSG00000103811	CTSH	626.789	-1.39643	0.460163	-3.03463	0.00240828	0.0549503	protein_coding	ensembl_havana
ENSG00000103966	EHD4	150.417	-1.31014	0.38998	-3.35951	0.000780818	0.0292013	protein_coding	ensembl_havana
ENSG00000104320	NBN	313.955	-1.48555	0.399235	-3.72098	0.000198449	0.0127548	protein_coding	ensembl_havana
ENSG00000104635	SLC39A14	41.8952	1.7949	0.494581	3.62913	0.000284375	0.0159741	protein_coding	ensembl_havana
ENSG00000104763	ASAH1	709.237	-1.59045	0.415126	-3.83125	0.000127494	0.00983134	protein_coding	ensembl_havana
ENSG00000104870	FCGRT	334.735	-1.17184	0.39868	-2.93929	0.00328969	0.0654484	protein_coding	ensembl_havana
ENSG00000104951	IL4I1	129.712	-3.19533	0.847519	-3.77021	0.000163109	0.0113364	protein_coding	ensembl_havana
ENSG00000104972	LILRB1	156.861	-1.96411	0.683396	-2.87405	0.00405247	0.0733935	protein_coding	ensembl_havana
ENSG00000105193	RPS16	96.4924	-1.25847	0.338244	-3.7206	0.000198749	0.0127548	protein_coding	ensembl_havana
ENSG00000105223	PLD3	588.922	-1.59843	0.453169	-3.52722	0.00041994	0.0207695	protein_coding	ensembl_havana
ENSG00000105374	NKG7	129.223	-2.22685	0.409608	-5.43653	5.43277e-08	5.06588e-05	protein_coding	ensembl_havana
ENSG00000105402	NAPA	216.643	-1.00772	0.334434	-3.0132	0.00258506	0.056836	protein_coding	ensembl_havana
ENSG00000105609	LILRB5	15.8975	-4.58619	1.62937	-2.8147	0.00488229	0.0814899	protein_coding	ensembl_havana
ENSG00000105793	GTPBP10	54.2467	1.17946	0.433107	2.72326	0.00646403	0.094972	protein_coding	ensembl_havana
ENSG00000105967	TFEC	199.722	-1.48683	0.50231	-2.95999	0.00307653	0.0631094	protein_coding	ensembl_havana
ENSG00000105976	MET	237.534	1.82743	0.518956	3.52135	0.000429358	0.02078	protein_coding	ensembl_havana
ENSG00000106066	CPVL	87.0045	-7.14262	1.39522	-5.11936	3.06575e-07	0.000225687	protein_coding	ensembl_havana
ENSG00000106266	SNX8	56.5627	-1.38213	0.437595	-3.15848	0.00158596	0.0444831	protein_coding	ensembl_havana
ENSG00000106565	TMEM176B	217.463	-3.14767	1.01517	-3.10065	0.00193098	0.0484025	protein_coding	ensembl_havana
ENSG00000107249	GLIS3	34.1629	2.28889	0.815667	2.80616	0.00501355	0.0828895	protein_coding	ensembl_havana
ENSG00000107551	RASSF4	199.142	-2.31682	0.500582	-4.62825	3.68773e-06	0.000955189	protein_coding	ensembl_havana
ENSG00000107798	LIPA	397.45	-1.87	0.441602	-4.23457	2.28985e-05	0.00320282	protein_coding	ensembl_havana
ENSG00000108306	FBXL20	139.884	1.10436	0.319836	3.4529	0.000554598	0.024548	protein_coding	ensembl_havana
ENSG00000108342	CSF3	5.77116	4.14243	1.52484	2.71663	0.00659499	0.0959877	protein_coding	ensembl_havana
ENSG00000108679	LGALS3BP	169.976	-2.53614	0.841641	-3.01332	0.00258404	0.056836	protein_coding	ensembl_havana
ENSG00000108700	CCL8	1371.71	-12.2097	2.06797	-5.90417	3.54421e-09	1.20342e-05	protein_coding	ensembl_havana
ENSG00000108771	DHX58	99.0819	-1.44695	0.482677	-2.99777	0.00271965	0.0585226	protein_coding	ensembl_havana
ENSG00000108840	HDAC5	117.138	1.09086	0.338071	3.22671	0.00125221	0.0381505	protein_coding	ensembl_havana
ENSG00000108861	DUSP3	195.161	-1.17935	0.431745	-2.73159	0.006303	0.0936877	protein_coding	ensembl_havana
ENSG00000108950	FAM20A	25.542	-4.42712	1.41046	-3.13877	0.00169657	0.0458106	protein_coding	ensembl_havana
ENSG00000109466	KLHL2	76.8396	1.21238	0.376758	3.21792	0.00129125	0.0387746	protein_coding	ensembl_havana
ENSG00000109805	NCAPG	6.52747	-3.50697	1.18328	-2.96378	0.00303881	0.063067	protein_coding	ensembl_havana
ENSG00000109861	CTSC	568.752	-2.59424	0.670633	-3.86835	0.000109576	0.00915294	protein_coding	ensembl_havana
ENSG00000109906	ZBTB16	24.7191	-1.45226	0.540028	-2.68922	0.00716186	0.099993	protein_coding	ensembl_havana
ENSG00000110057	UNC93B1	165.418	-1.98207	0.508182	-3.90031	9.60692e-05	0.00847771	protein_coding	ensembl_havana
ENSG00000110446	SLC15A3	182.934	-1.86985	0.55449	-3.3722	0.0007457	0.0287331	protein_coding	ensembl_havana
ENSG00000110651	CD81	273.384	-1.67177	0.360371	-4.63903	3.50055e-06	0.000936059	protein_coding	ensembl_havana
ENSG00000110848	CD69	223.053	-1.37831	0.421498	-3.27004	0.00107534	0.0348973	protein_coding	ensembl_havana
ENSG00000111181	SLC6A12	13.2243	-2.73291	0.909187	-3.00588	0.00264814	0.0579242	protein_coding	ensembl_havana
ENSG00000111275	ALDH2	123.54	-1.8974	0.557208	-3.40519	0.000661177	0.0270406	protein_coding	ensembl_havana
ENSG00000111321	LTBR	58.6217	-1.64924	0.544336	-3.02982	0.002447	0.0556668	protein_coding	ensembl_havana
ENSG00000111331	OAS3	478.114	-2.69383	0.846501	-3.18232	0.00146103	0.0420481	protein_coding	ensembl_havana
ENSG00000111335	OAS2	368.475	-1.77211	0.658894	-2.68952	0.00715559	0.099993	protein_coding	ensembl_havana
ENSG00000111670	GNPTAB	328.496	-1.03076	0.225664	-4.56771	4.93092e-06	0.00113064	protein_coding	ensembl_havana
ENSG00000111817	DSE	301.698	-1.37178	0.46012	-2.98135	0.0028698	0.0606343	protein_coding	ensembl_havana
ENSG00000111859	NEDD9	83.4364	-1.41938	0.449413	-3.15829	0.00158698	0.0444831	protein_coding	ensembl_havana
ENSG00000112116	IL17F	6.13205	-6.15873	1.99858	-3.08156	0.00205921	0.05053	protein_coding	ensembl_havana
ENSG00000112149	CD83	435.343	-1.5447	0.389913	-3.96164	7.44365e-05	0.00718029	protein_coding	ensembl_havana
ENSG00000112294	ALDH5A1	22.1636	1.81595	0.658126	2.75928	0.00579287	0.0907784	protein_coding	ensembl_havana
ENSG00000112394	SLC16A10	31.9856	2.48135	0.725943	3.4181	0.000630592	0.0264867	protein_coding	ensembl_havana
ENSG00000112667	DNPH1	63.7841	-1.12942	0.339463	-3.32707	0.000877639	0.0304909	protein_coding	ensembl_havana
ENSG00000112773	FAM46A	103.597	-1.50359	0.464816	-3.23481	0.00121723	0.0372548	protein_coding	ensembl_havana
ENSG00000113273	ARSB	141.526	-1.32547	0.368721	-3.59477	0.000324683	0.017202	protein_coding	ensembl_havana
ENSG00000113319	RASGRF2	81.9786	1.16127	0.357727	3.24624	0.0011694	0.0363474	protein_coding	ensembl_havana
ENSG00000113368	LMNB1	104.423	-1.19997	0.441811	-2.71603	0.00660699	0.0960618	protein_coding	ensembl_havana
ENSG00000113638	TTC33	34.0123	1.57932	0.496929	3.17816	0.00148214	0.0422689	protein_coding	ensembl_havana
ENSG00000114013	CD86	146.334	-1.7019	0.585071	-2.90887	0.00362734	0.0694058	protein_coding	ensembl_havana
ENSG00000114251	WNT5A	26.1025	2.97645	0.99144	3.00215	0.00268083	0.0581345	protein_coding	ensembl_havana
ENSG00000114374	USP9Y	182.947	-1.44991	0.484288	-2.9939	0.00275436	0.0588171	protein_coding	ensembl_havana
ENSG00000114450	GNB4	171.315	-1.67341	0.538116	-3.10976	0.00187241	0.047791	protein_coding	ensembl_havana
ENSG00000114541	FRMD4B	47.979	-1.5704	0.414515	-3.78853	0.000151539	0.0108142	protein_coding	ensembl_havana
ENSG00000114737	CISH	128.478	-2.49749	0.737288	-3.38741	0.000705571	0.0281545	protein_coding	ensembl_havana
ENSG00000114767	RRP9	35.2912	-1.45322	0.386192	-3.76295	0.00016792	0.0115699	protein_coding	ensembl_havana
ENSG00000115008	IL1A	94.867	2.8604	0.659768	4.33546	1.45456e-05	0.00231192	protein_coding	ensembl_havana
ENSG00000115009	CCL20	21.5386	4.78069	1.20012	3.9835	6.79077e-05	0.00683327	protein_coding	ensembl_havana
ENSG00000115129	TP53I3	14.5762	-3.59475	0.86574	-4.15222	3.29263e-05	0.00418673	protein_coding	ensembl_havana
ENSG00000115138	POMC	7.07148	-2.39331	0.833819	-2.8703	0.00410081	0.0738198	protein_coding	ensembl_havana
ENSG00000115267	IFIH1	207.96	-1.3683	0.407285	-3.35957	0.000780627	0.0292013	protein_coding	ensembl_havana
ENSG00000115415	STAT1	3587.8	-2.04617	0.439756	-4.65297	3.27183e-06	0.000897316	protein_coding	ensembl_havana
ENSG00000115523	GNLY	214.521	-2.59802	0.460702	-5.63927	1.70772e-08	2.38859e-05	protein_coding	ensembl_havana
ENSG00000115594	IL1R1	71.8954	1.74272	0.494625	3.52332	0.000426172	0.0207696	protein_coding	ensembl_havana
ENSG00000115607	IL18RAP	75.0412	-1.95997	0.420281	-4.66348	3.10907e-06	0.000897316	protein_coding	ensembl_havana
ENSG00000115828	QPCT	37.2195	-2.11378	0.532344	-3.97071	7.16573e-05	0.00700888	protein_coding	ensembl_havana
ENSG00000115956	PLEK	830.81	-2.0578	0.613798	-3.35256	0.000800674	0.0295821	protein_coding	ensembl_havana
ENSG00000116406	EDEM3	175.683	1.18828	0.416822	2.85081	0.00436076	0.0753012	protein_coding	ensembl_havana
ENSG00000116514	RNF19B	312.125	-1.41312	0.485278	-2.91198	0.00359143	0.069364	protein_coding	ensembl_havana
ENSG00000116586	LAMTOR2	33.6935	-1.15181	0.414893	-2.77616	0.00550053	0.0880274	protein_coding	ensembl_havana
ENSG00000116663	FBXO6	53.5647	-2.78955	0.615335	-4.53339	5.80452e-06	0.00126856	protein_coding	ensembl_havana
ENSG00000117009	KMO	45.9677	-2.29765	0.718494	-3.19787	0.00138447	0.0405965	protein_coding	ensembl_havana
ENSG00000117091	CD48	404.985	-1.04086	0.272372	-3.82147	0.000132659	0.0099225	protein_coding	ensembl_havana
ENSG00000117228	GBP1	1547.06	-3.46146	0.846041	-4.09136	4.28844e-05	0.00487661	protein_coding	ensembl_havana
ENSG00000117448	AKR1A1	206.535	-1.5058	0.404969	-3.71833	0.000200548	0.0127548	protein_coding	ensembl_havana
ENSG00000117594	HSD11B1	11.3248	-5.607	1.46484	-3.82773	0.000129332	0.00983134	protein_coding	ensembl_havana
ENSG00000117984	CTSD	3045	-2.37268	0.641353	-3.69949	0.000216033	0.0133252	protein_coding	ensembl_havana
ENSG00000118242	MREG	56.2961	-1.18877	0.423815	-2.80492	0.00503298	0.0830145	protein_coding	ensembl_havana
ENSG00000118257	NRP2	281.039	-1.51706	0.417347	-3.63502	0.000277961	0.0157402	protein_coding	ensembl_havana
ENSG00000118515	SGK1	653.135	-2.36992	0.418758	-5.65941	1.51894e-08	2.36061e-05	protein_coding	ensembl_havana
ENSG00000118640	VAMP8	87.1073	-1.89415	0.373963	-5.06507	4.0825e-07	0.000259554	protein_coding	ensembl_havana
ENSG00000119383	PTPA	135.342	-1.00123	0.338959	-2.95383	0.00313859	0.0640522	protein_coding	ensembl_havana
ENSG00000119403	PHF19	84.8823	1.23375	0.368704	3.34619	0.000819308	0.029786	protein_coding	ensembl_havana
ENSG00000119655	NPC2	355.304	-1.35838	0.4527	-3.00061	0.00269437	0.0581577	protein_coding	ensembl_havana
ENSG00000119673	ACOT2	30.2978	-1.29952	0.474578	-2.73826	0.00617647	0.0930255	protein_coding	ensembl_havana
ENSG00000119686	FLVCR2	145.257	-1.61675	0.530744	-3.0462	0.00231755	0.0540036	protein_coding	ensembl_havana
ENSG00000119917	IFIT3	748.45	-6.05584	1.09274	-5.54187	2.9926e-08	3.48813e-05	protein_coding	ensembl_havana
ENSG00000119922	IFIT2	357.077	-2.92934	0.960728	-3.04908	0.00229545	0.0537796	protein_coding	ensembl_havana
ENSG00000120129	DUSP1	394.189	-1.22761	0.447496	-2.74329	0.00608266	0.0926895	protein_coding	ensembl_havana
ENSG00000120162	MOB3B	33.9878	-1.75159	0.562059	-3.11639	0.0018308	0.0472461	protein_coding	ensembl_havana
ENSG00000120217	CD274	278.666	-2.47194	0.90184	-2.74099	0.00612535	0.0928565	protein_coding	ensembl_havana
ENSG00000120458	MSANTD2	34.7765	1.4814	0.509157	2.90952	0.00361986	0.0694035	protein_coding	ensembl_havana
ENSG00000120708	TGFBI	599.321	-2.76257	0.714297	-3.86754	0.000109937	0.00915294	protein_coding	ensembl_havana
ENSG00000121060	TRIM25	308.592	-1.00959	0.370651	-2.72382	0.00645318	0.094972	protein_coding	ensembl_havana
ENSG00000121064	SCPEP1	193.751	-2.50839	0.66784	-3.75598	0.000172663	0.0117235	protein_coding	ensembl_havana
ENSG00000121316	PLBD1	65.9457	-1.64555	0.597186	-2.75551	0.00586004	0.0912743	protein_coding	ensembl_havana
ENSG00000121380	BCL2L14	9.70427	-5.60154	1.57839	-3.54889	0.000386859	0.0196051	protein_coding	ensembl_havana
ENSG00000121542	SEC22A	33.4383	1.4927	0.528566	2.82405	0.00474205	0.0800086	protein_coding	ensembl_havana
ENSG00000121570	DPPA4	5.28493	-3.41549	1.24136	-2.75142	0.00593382	0.0917087	protein_coding	ensembl_havana
ENSG00000121797	CCRL2	76.8908	-1.53492	0.49774	-3.08377	0.00204393	0.0503318	protein_coding	ensembl_havana
ENSG00000121858	TNFSF10	188.549	-1.45157	0.452655	-3.20679	0.00134224	0.0396075	protein_coding	ensembl_havana
ENSG00000122694	GLIPR2	182.177	-1.79095	0.436827	-4.0999	4.13335e-05	0.00479146	protein_coding	ensembl_havana
ENSG00000122741	DCAF10	85.9268	1.06205	0.381019	2.78739	0.00531346	0.0861688	protein_coding	ensembl_havana
ENSG00000122824	NUDT10	3.96712	-6.47996	2.15482	-3.0072	0.00263666	0.057804	protein_coding	ensembl_havana
ENSG00000122861	PLAU	133.862	-1.78516	0.49214	-3.62734	0.000286359	0.0160047	protein_coding	ensembl_havana
ENSG00000122877	EGR2	148.974	-1.27402	0.43596	-2.92234	0.00347414	0.0675839	protein_coding	ensembl_havana
ENSG00000123095	BHLHE41	62.5189	-3.01551	0.760186	-3.9668	7.28432e-05	0.0070754	protein_coding	ensembl_havana
ENSG00000123130	ACOT9	137.774	-1.27169	0.381869	-3.33017	0.000867932	0.0304909	protein_coding	ensembl_havana
ENSG00000123427	METTL21B	12.6853	-2.36654	0.688942	-3.43503	0.000592492	0.0254412	protein_coding	ensembl_havana
ENSG00000123685	BATF3	7.87553	-2.66306	0.985189	-2.70309	0.00686972	0.0977485	protein_coding	ensembl_havana
ENSG00000123700	KCNJ2	25.4491	-4.47077	0.995305	-4.49186	7.06054e-06	0.00145229	protein_coding	ensembl_havana
ENSG00000124256	ZBP1	65.8634	-1.79111	0.524748	-3.41328	0.000641871	0.0267308	protein_coding	ensembl_havana
ENSG00000124299	PEPD	121.571	-1.34684	0.390203	-3.45165	0.000557171	0.0245622	protein_coding	ensembl_havana
ENSG00000124731	TREM1	16.3533	1.97435	0.722433	2.73292	0.00627761	0.0935823	protein_coding	ensembl_havana
ENSG00000124882	EREG	250.051	1.9204	0.651378	2.94821	0.00319615	0.0647892	protein_coding	ensembl_havana
ENSG00000125347	IRF1	1747.88	-1.57604	0.410883	-3.83574	0.000125189	0.00983134	protein_coding	ensembl_havana
ENSG00000125384	PTGER2	103.986	-1.73092	0.522523	-3.31263	0.000924232	0.0313008	protein_coding	ensembl_havana
ENSG00000125538	IL1B	1830.17	2.53133	0.735112	3.44346	0.000574318	0.0250066	protein_coding	ensembl_havana
ENSG00000125810	CD93	82.396	1.54928	0.539193	2.87332	0.00406178	0.0734006	protein_coding	ensembl_havana
ENSG00000125954	CHURC1-FNTB	5.90577	-4.23154	1.30006	-3.25489	0.00113438	0.0360097	protein_coding	ensembl_havana
ENSG00000126262	FFAR2	24.0531	-2.76761	0.870857	-3.17803	0.00148281	0.0422689	protein_coding	ensembl_havana
ENSG00000126709	IFI6	400.828	-4.42937	1.0019	-4.42097	9.826e-06	0.00183248	protein_coding	ensembl_havana
ENSG00000126773	PCNX4	186.956	1.30551	0.353217	3.69607	0.000218963	0.013374	protein_coding	ensembl_havana
ENSG00000126822	PLEKHG3	106.941	-1.70957	0.550766	-3.10398	0.00190937	0.0482065	protein_coding	ensembl_havana
ENSG00000127920	GNG11	23.0153	3.08778	0.715393	4.3162	1.58735e-05	0.00243981	protein_coding	ensembl_havana
ENSG00000127951	FGL2	323.458	-3.21526	0.877631	-3.66357	0.000248729	0.0148641	protein_coding	ensembl_havana
ENSG00000128228	SDF2L1	34.0189	-1.37855	0.497386	-2.7716	0.00557822	0.0886623	protein_coding	ensembl_havana
ENSG00000128383	APOBEC3A	73.0218	-5.72483	1.63572	-3.49988	0.000465475	0.0218477	protein_coding	ensembl_havana
ENSG00000128487	SPECC1	58.5522	-1.19856	0.360423	-3.32542	0.000882866	0.030566	protein_coding	ensembl_havana
ENSG00000128513	POT1	53.1554	1.09478	0.402434	2.72039	0.00652045	0.0954991	protein_coding	ensembl_havana
ENSG00000128604	IRF5	130.71	-1.34704	0.375921	-3.58331	0.000339272	0.017773	protein_coding	ensembl_havana
ENSG00000129226	CD68	1476.84	-1.93808	0.642838	-3.01489	0.00257073	0.056836	protein_coding	ensembl_havana
ENSG00000129538	RNASE1	70.3749	-3.24899	1.0106	-3.21492	0.00130481	0.0389133	protein_coding	ensembl_havana
ENSG00000129824	RPS4Y1	214.776	-1.73176	0.396814	-4.36416	1.27614e-05	0.00212493	protein_coding	ensembl_havana
ENSG00000130066	SAT1	1094.51	-1.01097	0.35315	-2.86274	0.00419998	0.074605	protein_coding	ensembl_havana
ENSG00000130177	CDC16	76.9174	1.2255	0.376777	3.25259	0.00114359	0.0360258	protein_coding	ensembl_havana
ENSG00000130202	NECTIN2	90.4997	-1.97177	0.61782	-3.1915	0.00141536	0.0411573	protein_coding	ensembl_havana
ENSG00000130203	APOE	269.086	-5.1957	1.04752	-4.96001	7.04902e-07	0.00032984	protein_coding	ensembl_havana
ENSG00000130208	APOC1	80.4682	-4.6237	1.28234	-3.60568	0.000311335	0.0166831	protein_coding	ensembl_havana
ENSG00000130303	BST2	88.8027	-2.05148	0.469992	-4.36493	1.27163e-05	0.00212493	protein_coding	ensembl_havana
ENSG00000130489	SCO2	83.3879	-2.69747	0.612242	-4.40589	1.05348e-05	0.00188852	protein_coding	ensembl_havana
ENSG00000130511	SSBP4	62.7753	-1.61708	0.390862	-4.13721	3.51548e-05	0.00439027	protein_coding	ensembl_havana
ENSG00000130529	TRPM4	9.82162	-4.41289	1.17945	-3.74147	0.000182945	0.012185	protein_coding	ensembl_havana
ENSG00000130589	HELZ2	359.779	-2.10218	0.600251	-3.50217	0.000461489	0.0218069	protein_coding	ensembl_havana
ENSG00000130830	MPP1	246.431	-2.41624	0.503338	-4.80043	1.58324e-06	0.00053669	protein_coding	ensembl_havana
ENSG00000131042	LILRB2	110.753	-3.04059	0.811534	-3.74673	0.000179157	0.0120475	protein_coding	ensembl_havana
ENSG00000131238	PPT1	340.926	-1.01485	0.324038	-3.13188	0.00173692	0.0463168	protein_coding	ensembl_havana
ENSG00000131669	NINJ1	304.14	-1.69531	0.481142	-3.52352	0.000425851	0.0207696	protein_coding	ensembl_havana
ENSG00000131747	TOP2A	19.9612	-2.34049	0.752838	-3.10889	0.00187791	0.0478441	protein_coding	ensembl_havana
ENSG00000131981	LGALS3	499.686	-1.90776	0.421971	-4.52108	6.15264e-06	0.00131985	protein_coding	ensembl_havana
ENSG00000132109	TRIM21	127.152	-1.08938	0.382064	-2.85132	0.00435388	0.0752753	protein_coding	ensembl_havana
ENSG00000132514	CLEC10A	64.5192	-4.09185	0.983868	-4.15895	3.19719e-05	0.00415666	protein_coding	ensembl_havana
ENSG00000132530	XAF1	495.418	-2.72425	0.694088	-3.92494	8.67522e-05	0.00814365	protein_coding	ensembl_havana
ENSG00000132669	RIN2	90.7468	-2.79656	0.673372	-4.15308	3.28035e-05	0.00418673	protein_coding	ensembl_havana
ENSG00000132680	KIAA0907	144.55	1.1994	0.425391	2.81953	0.00480936	0.0805611	protein_coding	ensembl_havana
ENSG00000132694	ARHGEF11	205.446	-2.12023	0.52013	-4.07635	4.57491e-05	0.00503852	protein_coding	ensembl_havana
ENSG00000132963	POMP	106.594	-1.34295	0.420351	-3.19484	0.00139909	0.0407688	protein_coding	ensembl_havana
ENSG00000132965	ALOX5AP	85.2543	1.05441	0.324495	3.24938	0.00115658	0.0361684	protein_coding	ensembl_havana
ENSG00000132967	HMGB1P5	50.6087	2.62584	0.84283	3.1155	0.00183632	0.0473013	transcribed_processed_pseudogene	havana
ENSG00000133048	CHI3L1	166.829	-1.52597	0.417238	-3.65731	0.00025488	0.0149163	protein_coding	ensembl_havana
ENSG00000133106	EPSTI1	329.174	-2.89499	0.77841	-3.71911	0.000199928	0.0127548	protein_coding	ensembl_havana
ENSG00000133121	STARD13	6.35192	-4.62496	1.68956	-2.73737	0.00619322	0.0931447	protein_coding	ensembl_havana
ENSG00000133131	MORC4	22.4025	1.93556	0.624993	3.09693	0.00195536	0.0488385	protein_coding	ensembl_havana
ENSG00000133142	TCEAL4	20.7569	-1.63565	0.590019	-2.77221	0.00556773	0.0886623	protein_coding	ensembl_havana
ENSG00000133195	SLC39A11	62.8842	-1.50363	0.491906	-3.05675	0.00223749	0.0529539	protein_coding	ensembl_havana
ENSG00000133216	EPHB2	29.4866	-6.56239	1.14475	-5.73258	9.89152e-09	2.03297e-05	protein_coding	ensembl_havana
ENSG00000133313	CNDP2	223.515	-1.44599	0.378333	-3.822	0.000132372	0.0099225	protein_coding	ensembl_havana
ENSG00000133321	RARRES3	147.698	-1.41285	0.436205	-3.23896	0.00119965	0.0369592	protein_coding	ensembl_havana
ENSG00000133703	KRAS	144.676	1.04421	0.340146	3.06989	0.00214137	0.0514627	protein_coding	ensembl_havana
ENSG00000134107	BHLHE40	469.425	-1.68071	0.449925	-3.73554	0.000187309	0.0124166	protein_coding	ensembl_havana
ENSG00000134321	RSAD2	457.135	-4.79429	1.07167	-4.47365	7.68958e-06	0.00151485	protein_coding	ensembl_havana
ENSG00000134326	CMPK2	221.643	-4.12137	0.871204	-4.73066	2.23786e-06	0.000680454	protein_coding	ensembl_havana
ENSG00000134532	SOX5	7.257	3.80514	1.14479	3.32386	0.000887795	0.0305852	protein_coding	ensembl_havana
ENSG00000134575	ACP2	210.712	-2.16009	0.651896	-3.31355	0.000921186	0.0313008	protein_coding	ensembl_havana
ENSG00000134986	NREP	10.1044	-1.82058	0.672963	-2.70532	0.00682388	0.0973415	protein_coding	ensembl_havana
ENSG00000135069	PSAT1	49.7719	2.16864	0.79869	2.71525	0.0066226	0.0960895	protein_coding	ensembl_havana
ENSG00000135074	ADAM19	136.692	-1.23704	0.432806	-2.85818	0.00426079	0.0750575	protein_coding	ensembl_havana
ENSG00000135077	HAVCR2	124.652	-3.25426	0.603559	-5.39178	6.97645e-08	5.73997e-05	protein_coding	ensembl_havana
ENSG00000135114	OASL	166.147	-1.70992	0.518451	-3.29813	0.000973294	0.0324037	protein_coding	ensembl_havana
ENSG00000135148	TRAFD1	207.451	-1.83852	0.362805	-5.0675	4.03075e-07	0.000259554	protein_coding	ensembl_havana
ENSG00000135218	CD36	188.358	-3.39813	0.692155	-4.90949	9.13134e-07	0.00038703	protein_coding	ensembl_havana
ENSG00000135363	LMO2	19.989	-2.09446	0.698444	-2.99875	0.00271091	0.0584246	protein_coding	ensembl_havana
ENSG00000135404	CD63	644.021	-1.21214	0.442457	-2.73957	0.00615196	0.0930242	protein_coding	ensembl_havana
ENSG00000135604	STX11	139.997	-2.10114	0.581065	-3.61601	0.000299177	0.016346	protein_coding	ensembl_havana
ENSG00000135678	CPM	69.6159	-1.46883	0.545357	-2.69333	0.00707416	0.099244	protein_coding	ensembl_havana
ENSG00000135709	KIAA0513	173.304	-1.00739	0.235189	-4.28332	1.84122e-05	0.00276027	protein_coding	ensembl_havana
ENSG00000135821	GLUL	3971.79	-2.38028	0.640858	-3.71421	0.000203838	0.0129008	protein_coding	ensembl_havana
ENSG00000135838	NPL	173.274	-2.37786	0.674666	-3.5245	0.000424287	0.0207696	protein_coding	ensembl_havana
ENSG00000135899	SP110	216.611	-1.03798	0.364303	-2.84923	0.00438257	0.0755844	protein_coding	ensembl_havana
ENSG00000135916	ITM2C	111.947	-1.10358	0.327218	-3.37262	0.000744559	0.0287331	protein_coding	ensembl_havana
ENSG00000135974	C2orf49	74.8477	1.13109	0.407274	2.77722	0.00548261	0.0878411	protein_coding	ensembl_havana
ENSG00000136048	DRAM1	150.683	-2.41274	0.598218	-4.03321	5.50202e-05	0.0058978	protein_coding	ensembl_havana
ENSG00000136205	TNS3	501.753	-1.37094	0.457791	-2.9947	0.00274719	0.0587537	protein_coding	ensembl_havana
ENSG00000136235	GPNMB	1875.5	-6.01147	1.23653	-4.86158	1.16455e-06	0.000450223	protein_coding	ensembl_havana
ENSG00000136295	TTYH3	174.8	-1.9652	0.453738	-4.33113	1.48345e-05	0.00233135	protein_coding	ensembl_havana
ENSG00000136514	RTP4	36.0644	-1.52224	0.525791	-2.89515	0.00378983	0.0706355	protein_coding	ensembl_havana
ENSG00000136732	GYPC	104.334	-1.29525	0.454884	-2.84743	0.00440736	0.0758383	protein_coding	ensembl_havana
ENSG00000136826	KLF4	51.149	-2.35984	0.715535	-3.29801	0.000973724	0.0324037	protein_coding	ensembl_havana
ENSG00000136867	SLC31A2	153.205	-2.08687	0.68708	-3.03731	0.00238702	0.0547758	protein_coding	ensembl_havana
ENSG00000136869	TLR4	251.42	-1.83172	0.680602	-2.69132	0.00711693	0.099744	protein_coding	ensembl_havana
ENSG00000136960	ENPP2	57.9148	-5.20247	1.55217	-3.35173	0.000803086	0.0295821	protein_coding	ensembl_havana
ENSG00000137166	FOXP4	34.6462	-1.56287	0.513118	-3.04582	0.00232045	0.0540036	protein_coding	ensembl_havana
ENSG00000137288	UQCC2	44.566	1.6364	0.532239	3.07456	0.00210817	0.0511849	protein_coding	ensembl_havana
ENSG00000137441	FGFBP2	133.578	-1.44892	0.434219	-3.33683	0.000847382	0.0302356	protein_coding	ensembl_havana
ENSG00000137486	ARRB1	111.635	-1.31255	0.330057	-3.97675	6.98624e-05	0.00693025	protein_coding	ensembl_havana
ENSG00000137496	IL18BP	120.746	-2.33755	0.464693	-5.03032	4.89664e-07	0.000283947	protein_coding	ensembl_havana
ENSG00000137801	THBS1	3523.83	2.62901	0.416492	6.31228	2.74946e-10	1.92283e-06	protein_coding	ensembl_havana
ENSG00000137959	IFI44L	451.548	-4.46329	1.15973	-3.84855	0.000118818	0.0095997	protein_coding	ensembl_havana
ENSG00000137965	IFI44	214.37	-2.75186	0.883996	-3.11298	0.00185209	0.0474454	protein_coding	ensembl_havana
ENSG00000138119	MYOF	244.409	-2.08055	0.475457	-4.3759	1.20933e-05	0.00208825	protein_coding	ensembl_havana
ENSG00000138496	PARP9	470.251	-1.39864	0.418492	-3.34209	0.000831514	0.0299114	protein_coding	ensembl_havana
ENSG00000138642	HERC6	125.148	-1.74552	0.487689	-3.57916	0.000344705	0.0179234	protein_coding	ensembl_havana
ENSG00000138646	HERC5	155.146	-1.45775	0.479876	-3.03777	0.00238333	0.0547758	protein_coding	ensembl_havana
ENSG00000138670	RASGEF1B	466.479	-2.34459	0.496317	-4.72399	2.31261e-06	0.000688224	protein_coding	ensembl_havana
ENSG00000138755	CXCL9	359.633	-9.58955	2.42923	-3.94757	7.89475e-05	0.00756328	protein_coding	ensembl_havana
ENSG00000138760	SCARB2	370.662	-2.31997	0.657527	-3.52833	0.00041819	0.0207695	protein_coding	ensembl_havana
ENSG00000139343	SNRPF	29.6456	-1.66873	0.583315	-2.86077	0.00422615	0.0748228	protein_coding	ensembl_havana
ENSG00000139354	GAS2L3	33.2146	-1.51228	0.549838	-2.75041	0.00595209	0.0917882	protein_coding	ensembl_havana
ENSG00000139370	SLC15A4	109.019	-1.07107	0.255638	-4.18981	2.79192e-05	0.00375487	protein_coding	ensembl_havana
ENSG00000139410	SDSL	10.4414	-4.15073	1.3858	-2.99519	0.00274277	0.0587489	protein_coding	ensembl_havana
ENSG00000139508	SLC46A3	40.5553	1.15099	0.396888	2.90003	0.00373121	0.0701458	protein_coding	ensembl_havana
ENSG00000139567	ACVRL1	25.3468	-2.29288	0.835591	-2.74403	0.00606905	0.0926895	protein_coding	ensembl_havana
ENSG00000139737	SLAIN1	51.2557	1.29677	0.43576	2.97588	0.00292146	0.0611713	protein_coding	ensembl_havana
ENSG00000140022	STON2	13.8284	-2.43936	0.733181	-3.3271	0.000877553	0.0304909	protein_coding	ensembl_havana
ENSG00000140105	WARS	750.122	-2.7979	0.713749	-3.92	8.85497e-05	0.00820228	protein_coding	ensembl_havana
ENSG00000140406	MESDC1	110.863	-1.01329	0.33863	-2.99231	0.00276874	0.0589442	protein_coding	ensembl_havana
ENSG00000140511	HAPLN3	235.903	-1.96371	0.667237	-2.94304	0.00325004	0.065303	protein_coding	ensembl_havana
ENSG00000140749	IGSF6	273.543	-2.11013	0.500724	-4.21416	2.50711e-05	0.00347198	protein_coding	ensembl_havana
ENSG00000140968	IRF8	238.653	-2.13069	0.501048	-4.25247	2.11428e-05	0.00308046	protein_coding	ensembl_havana
ENSG00000141447	OSBPL1A	51.2505	-2.70368	0.828906	-3.26175	0.00110729	0.035522	protein_coding	ensembl_havana
ENSG00000141574	SECTM1	99.3906	-4.76749	1.27776	-3.73114	0.000190619	0.0125173	protein_coding	ensembl_havana
ENSG00000142089	IFITM3	93.9256	-3.21858	1.02127	-3.15156	0.00162404	0.0450702	protein_coding	ensembl_havana
ENSG00000142192	APP	125.255	-1.07455	0.394233	-2.72567	0.00641715	0.094972	protein_coding	ensembl_havana
ENSG00000142405	NLRP12	8.99023	3.72535	1.35633	2.74664	0.006021	0.0924432	protein_coding	ensembl_havana
ENSG00000142453	CARM1	55.6881	-1.00367	0.363155	-2.76375	0.00571411	0.0902069	protein_coding	ensembl_havana
ENSG00000142494	SLC47A1	3.68937	-4.5161	1.61566	-2.79521	0.00518659	0.084551	protein_coding	ensembl_havana
ENSG00000142634	EFHD2	289.816	-1.13088	0.233082	-4.85185	1.22317e-06	0.000450223	protein_coding	ensembl_havana
ENSG00000142949	PTPRF	14.051	-2.76678	0.759575	-3.64253	0.000269968	0.0154756	protein_coding	ensembl_havana
ENSG00000143153	ATP1B1	28.4033	-1.41595	0.499392	-2.83534	0.00457771	0.0776102	protein_coding	ensembl_havana
ENSG00000143184	XCL1	10.8823	-2.97115	0.925977	-3.20866	0.00133354	0.0395521	protein_coding	ensembl_havana
ENSG00000143185	XCL2	13.5868	-3.43229	0.946913	-3.62471	0.000289283	0.0160563	protein_coding	ensembl_havana
ENSG00000143344	RGL1	448.448	-2.80401	0.698991	-4.01151	6.03314e-05	0.00615952	protein_coding	ensembl_havana
ENSG00000143382	ADAMTSL4	17.3794	-2.5304	0.89291	-2.83388	0.00459864	0.0777766	protein_coding	ensembl_havana
ENSG00000143507	DUSP10	254.197	-1.67685	0.382123	-4.38825	1.14268e-05	0.00199783	protein_coding	ensembl_havana
ENSG00000143653	SCCPDH	40.9373	-1.68134	0.533912	-3.1491	0.00163774	0.0451815	protein_coding	ensembl_havana
ENSG00000143801	PSEN2	24.5303	-2.02763	0.624218	-3.24828	0.00116105	0.0361684	protein_coding	ensembl_havana
ENSG00000143870	PDIA6	321.551	-1.05279	0.352877	-2.98345	0.00285023	0.0604032	protein_coding	ensembl_havana
ENSG00000144290	SLC4A10	6.48034	-2.87301	0.916911	-3.13336	0.00172818	0.0463065	protein_coding	ensembl_havana
ENSG00000144959	NCEH1	164.358	-2.33899	0.534992	-4.37201	1.23106e-05	0.00209985	protein_coding	ensembl_havana
ENSG00000145335	SNCA	10.0259	-2.55182	0.923848	-2.76217	0.00574193	0.0904418	protein_coding	ensembl_havana
ENSG00000145416	MARCH1	100.441	-1.86866	0.645498	-2.89492	0.00379261	0.0706355	protein_coding	ensembl_havana
ENSG00000145649	GZMA	84.6256	-2.93891	0.513096	-5.7278	1.01743e-08	2.03297e-05	protein_coding	ensembl_havana
ENSG00000145685	LHFPL2	472.816	-1.51668	0.479101	-3.16569	0.00154716	0.0437174	protein_coding	ensembl_havana
ENSG00000145882	PCYOX1L	59.3013	1.27854	0.432334	2.9573	0.00310341	0.063554	protein_coding	ensembl_havana
ENSG00000145911	N4BP3	108.781	-1.93541	0.422595	-4.57982	4.65385e-06	0.00110328	protein_coding	ensembl_havana
ENSG00000145936	KCNMB1	11.8626	-4.73172	1.08802	-4.34894	1.36798e-05	0.002247	protein_coding	ensembl_havana
ENSG00000145990	GFOD1	62.4941	-1.94776	0.400581	-4.86234	1.16008e-06	0.000450223	protein_coding	ensembl_havana
ENSG00000146070	PLA2G7	608.042	-2.14649	0.620725	-3.45804	0.00054413	0.0241611	protein_coding	ensembl_havana
ENSG00000146192	FGD2	84.6168	-2.4177	0.599587	-4.03228	5.52378e-05	0.0058978	protein_coding	ensembl_havana
ENSG00000146409	SLC18B1	16.9997	2.18235	0.801373	2.72326	0.0064641	0.094972	protein_coding	ensembl_havana
ENSG00000146670	CDCA5	5.79664	-2.64475	0.791067	-3.34326	0.000827989	0.0299114	protein_coding	ensembl_havana
ENSG00000147454	SLC25A37	111.204	1.65674	0.431999	3.83506	0.000125536	0.00983134	protein_coding	ensembl_havana
ENSG00000147912	FBXO10	15.6823	2.85461	0.951193	3.00108	0.00269024	0.0581577	protein_coding	ensembl_havana
ENSG00000148175	STOM	349.486	-1.50798	0.502095	-3.00338	0.00267002	0.0581281	protein_coding	ensembl_havana
ENSG00000148572	NRBF2	75.1998	-1.11252	0.354026	-3.14249	0.00167519	0.0455681	protein_coding	ensembl_havana
ENSG00000148773	MKI67	16.9249	-2.30901	0.687088	-3.36058	0.000777791	0.0292013	protein_coding	ensembl_havana
ENSG00000148803	FUOM	25.4733	-1.61631	0.561698	-2.87755	0.00400774	0.0729702	protein_coding	ensembl_havana
ENSG00000149131	SERPING1	97.5837	-9.50559	2.30272	-4.12798	3.65965e-05	0.00449974	protein_coding	ensembl_havana
ENSG00000149212	SESN3	532.613	1.23552	0.441773	2.79672	0.00516244	0.084354	protein_coding	ensembl_havana
ENSG00000149289	ZC3H12C	118.181	-1.13593	0.410133	-2.76966	0.0056115	0.0889312	protein_coding	ensembl_havana
ENSG00000149308	NPAT	237.134	1.09545	0.379761	2.88458	0.00391942	0.0718492	protein_coding	ensembl_havana
ENSG00000150045	KLRF1	29.656	-2.21661	0.693418	-3.19664	0.00139038	0.0405998	protein_coding	ensembl_havana
ENSG00000150337	FCGR1A	125.944	-6.70662	1.6666	-4.02414	5.71849e-05	0.00600222	protein_coding	ensembl_havana
ENSG00000150681	RGS18	47.2968	1.6247	0.498828	3.25704	0.00112582	0.0358698	protein_coding	ensembl_havana
ENSG00000152128	TMEM163	23.7721	-1.91071	0.707241	-2.70164	0.00689982	0.0979775	protein_coding	ensembl_havana
ENSG00000152229	PSTPIP2	268.352	-2.38232	0.684351	-3.48114	0.000499278	0.0228216	protein_coding	ensembl_havana
ENSG00000152495	CAMK4	453.749	1.01717	0.30595	3.32463	0.000885354	0.0305764	protein_coding	ensembl_havana
ENSG00000152689	RASGRP3	112.477	-1.12451	0.390031	-2.88314	0.00393727	0.0720819	protein_coding	ensembl_havana
ENSG00000152766	ANKRD22	95.8725	-6.7624	1.68101	-4.02283	5.75032e-05	0.00600222	protein_coding	ensembl_havana
ENSG00000152778	IFIT5	229.492	-1.92512	0.697198	-2.76122	0.00575864	0.090603	protein_coding	ensembl_havana
ENSG00000153071	DAB2	119.27	-1.26811	0.436275	-2.90668	0.00365286	0.0694739	protein_coding	ensembl_havana
ENSG00000153933	DGKE	108.13	1.05243	0.375705	2.80121	0.00509115	0.0834817	protein_coding	ensembl_havana
ENSG00000154451	GBP5	2518.3	-2.73135	0.77558	-3.52169	0.000428802	0.02078	protein_coding	ensembl_havana
ENSG00000155265	GOLGA7B	11.7858	-1.88659	0.628208	-3.00313	0.00267222	0.0581281	protein_coding	ensembl_havana
ENSG00000155592	ZKSCAN2	32.7225	-1.64479	0.575632	-2.85737	0.00427168	0.0750909	protein_coding	ensembl_havana
ENSG00000156113	KCNMA1	23.3052	-7.80722	2.1346	-3.65746	0.000254726	0.0149163	protein_coding	ensembl_havana
ENSG00000156504	FAM122B	29.8057	2.05756	0.614286	3.34951	0.000809533	0.029719	protein_coding	ensembl_havana
ENSG00000156587	UBE2L6	255.444	-1.56225	0.441015	-3.54241	0.00039649	0.0200206	protein_coding	ensembl_havana
ENSG00000157593	SLC35B2	48.5152	-1.18715	0.312532	-3.79848	0.000145585	0.0104425	protein_coding	ensembl_havana
ENSG00000157601	MX1	828.871	-2.91041	0.818293	-3.55668	0.000375566	0.0192419	protein_coding	ensembl_havana
ENSG00000157657	ZNF618	8.90902	-2.11168	0.708219	-2.98168	0.00286672	0.0606343	protein_coding	ensembl_havana
ENSG00000157985	AGAP1	12.794	-2.42985	0.692744	-3.50758	0.0004522	0.0214404	protein_coding	ensembl_havana
ENSG00000158186	MRAS	85.1973	-1.515	0.387809	-3.90656	9.36176e-05	0.00836279	protein_coding	ensembl_havana
ENSG00000158470	B4GALT5	213.791	-1.79049	0.4956	-3.61277	0.000302947	0.0164237	protein_coding	ensembl_havana
ENSG00000158517	NCF1	224.053	-1.19825	0.381365	-3.14201	0.00167795	0.0455681	protein_coding	ensembl_havana
ENSG00000158528	PPP1R9A	4.74613	-5.2141	1.32664	-3.93031	8.48379e-05	0.0080723	protein_coding	ensembl_havana
ENSG00000158714	SLAMF8	211.371	-2.16439	0.544031	-3.97843	6.93708e-05	0.00693025	protein_coding	ensembl_havana
ENSG00000158869	FCER1G	430.103	-1.88849	0.643875	-2.933	0.00335699	0.0663195	protein_coding	ensembl_havana
ENSG00000159189	C1QC	112.921	-5.83416	1.69854	-3.43481	0.000592967	0.0254412	protein_coding	ensembl_havana
ENSG00000159640	ACE	46.7527	-2.00804	0.574499	-3.49528	0.000473567	0.021998	protein_coding	ensembl_havana
ENSG00000159904	ZNF890P	6.64582	3.818	1.3365	2.85671	0.00428052	0.0751102	transcribed_unprocessed_pseudogene	havana
ENSG00000160179	ABCG1	91.2687	-2.13344	0.569751	-3.74452	0.000180739	0.0120957	protein_coding	ensembl_havana
ENSG00000160191	PDE9A	8.77269	-2.82041	0.911168	-3.09538	0.00196564	0.0489207	protein_coding	ensembl_havana
ENSG00000160255	ITGB2	998.25	-1.39056	0.385568	-3.60653	0.000310319	0.0166831	protein_coding	ensembl_havana
ENSG00000160818	GPATCH4	50.6346	-1.21035	0.370596	-3.26596	0.00109095	0.0352404	protein_coding	ensembl_havana
ENSG00000160932	LY6E	247.794	-2.8846	0.818099	-3.52598	0.000421919	0.0207696	protein_coding	ensembl_havana
ENSG00000161921	CXCL16	112.621	-1.55989	0.434958	-3.5863	0.000335403	0.0176364	protein_coding	ensembl_havana
ENSG00000161929	SCIMP	24.7618	-3.22749	0.845838	-3.81573	0.000135779	0.0100483	protein_coding	ensembl_havana
ENSG00000161955	TNFSF13	117.859	-3.27406	0.989477	-3.30888	0.000936707	0.0315704	protein_coding	ensembl_havana
ENSG00000162512	SDC3	31.1844	-4.04071	1.42197	-2.84163	0.00448839	0.0765598	protein_coding	ensembl_havana
ENSG00000162645	GBP2	1053.71	-1.0506	0.298498	-3.51964	0.000432135	0.0208423	protein_coding	ensembl_havana
ENSG00000162654	GBP4	578.421	-2.31428	0.683161	-3.3876	0.00070506	0.0281545	protein_coding	ensembl_havana
ENSG00000162745	OLFML2B	58.9018	-4.17801	1.29665	-3.22215	0.00127231	0.0385599	protein_coding	ensembl_havana
ENSG00000162747	FCGR3B	10.3121	3.82226	1.21503	3.14582	0.00165621	0.0453576	protein_coding	ensembl_havana
ENSG00000162772	ATF3	86.1786	-1.5828	0.475417	-3.3293	0.00087065	0.0304909	protein_coding	ensembl_havana
ENSG00000162817	C1orf115	5.34171	4.20526	1.29647	3.24362	0.00118023	0.0366029	protein_coding	ensembl_havana
ENSG00000162892	IL24	79.8201	4.07937	1.32829	3.07114	0.00213245	0.0514627	protein_coding	ensembl_havana
ENSG00000163121	NEURL3	12.7781	-7.92147	2.3413	-3.38337	0.000716028	0.0282115	protein_coding	ensembl_havana
ENSG00000163131	CTSS	2201.16	-2.52566	0.650069	-3.88521	0.00010224	0.00887265	protein_coding	ensembl_havana
ENSG00000163221	S100A12	25.203	2.84316	0.862638	3.29589	0.000981111	0.0325185	protein_coding	ensembl_havana
ENSG00000163378	EOGT	53.299	1.16507	0.380516	3.06181	0.00220004	0.052512	protein_coding	ensembl_havana
ENSG00000163453	IGFBP7	5.24427	-3.56172	1.13101	-3.14915	0.00163746	0.0451815	protein_coding	ensembl_havana
ENSG00000163516	ANKZF1	173.538	1.27309	0.467351	2.72407	0.00644836	0.094972	protein_coding	ensembl_havana
ENSG00000163521	GLB1L	18.1696	-1.77906	0.647494	-2.74761	0.00600309	0.0922695	protein_coding	ensembl_havana
ENSG00000163558	PRKCI	87.0148	1.12579	0.398771	2.82316	0.00475534	0.0800604	protein_coding	ensembl_havana
ENSG00000163563	MNDA	69.201	-2.04581	0.681755	-3.0008	0.00269269	0.0581577	protein_coding	ensembl_havana
ENSG00000163565	IFI16	346.367	-1.02414	0.295994	-3.46001	0.000540163	0.0241086	protein_coding	ensembl_havana
ENSG00000163734	CXCL3	216.721	1.69444	0.480179	3.52876	0.000417507	0.0207695	protein_coding	ensembl_havana
ENSG00000163737	PF4	33.8997	2.16522	0.635432	3.40748	0.00065565	0.0270406	protein_coding	ensembl_havana
ENSG00000163751	CPA3	5.9901	-5.4251	1.93323	-2.80623	0.00501242	0.0828895	protein_coding	ensembl_havana
ENSG00000163808	KIF15	7.35524	-3.37935	0.992286	-3.40562	0.000660141	0.0270406	protein_coding	ensembl_havana
ENSG00000163814	CDCP1	33.0843	2.57609	0.897225	2.87118	0.00408943	0.0737098	protein_coding	ensembl_havana
ENSG00000163823	CCR1	414.044	-1.59877	0.508244	-3.14567	0.00165709	0.0453576	protein_coding	ensembl_havana
ENSG00000164038	SLC9B2	23.623	2.29841	0.57246	4.01497	5.94544e-05	0.00615952	protein_coding	ensembl_havana
ENSG00000164045	CDC25A	5.49605	-3.51964	1.18799	-2.9627	0.00304958	0.063067	protein_coding	ensembl_havana
ENSG00000164136	IL15	44.4768	-1.73247	0.574979	-3.0131	0.0025859	0.056836	protein_coding	ensembl_havana
ENSG00000164296	TIGD6	19.5999	1.8458	0.675983	2.73054	0.00632303	0.093786	protein_coding	ensembl_havana
ENSG00000164691	TAGAP	285.966	-1.2073	0.360818	-3.346	0.000819877	0.029786	protein_coding	ensembl_havana
ENSG00000164733	CTSB	4153.82	-1.67661	0.546009	-3.07066	0.00213587	0.0514627	protein_coding	ensembl_havana
ENSG00000164741	DLC1	5.48298	-5.00062	1.04254	-4.79656	1.61414e-06	0.00053669	protein_coding	ensembl_havana
ENSG00000164941	INTS8	149.025	1.03446	0.361202	2.86393	0.00418424	0.0745542	protein_coding	ensembl_havana
ENSG00000165092	ALDH1A1	51.6689	-5.41601	1.04143	-5.20056	1.98694e-07	0.000154396	protein_coding	ensembl_havana
ENSG00000165138	ANKS6	21.5855	1.96629	0.607463	3.23689	0.00120841	0.0370657	protein_coding	ensembl_havana
ENSG00000165168	CYBB	2877.76	-1.71006	0.610686	-2.80022	0.00510673	0.0836391	protein_coding	ensembl_havana
ENSG00000165178	NCF1C	95.9639	-1.64507	0.601668	-2.73419	0.00625348	0.0935119	unprocessed_pseudogene	havana
ENSG00000165233	CARD19	92.7128	1.01569	0.357301	2.84267	0.00447379	0.076416	protein_coding	ensembl_havana
ENSG00000165312	OTUD1	114.21	-1.46015	0.535865	-2.72485	0.00643304	0.094972	protein_coding	ensembl_havana
ENSG00000165874	FAM35BP	7.18314	-3.1272	1.06014	-2.9498	0.00317982	0.0646455	transcribed_unprocessed_pseudogene	havana
ENSG00000165949	IFI27	66.2517	-8.62207	1.89815	-4.54236	5.56281e-06	0.00123503	protein_coding	ensembl_havana
ENSG00000165959	CLMN	33.3098	-1.56801	0.548372	-2.85939	0.00424461	0.0749614	protein_coding	ensembl_havana
ENSG00000166025	AMOTL1	5.81571	-2.60868	0.961034	-2.71445	0.00663864	0.0962224	protein_coding	ensembl_havana
ENSG00000166068	SPRED1	157.974	-1.75499	0.472829	-3.71167	0.000205896	0.0129724	protein_coding	ensembl_havana
ENSG00000166278	C2	108.387	-6.86597	1.49425	-4.59493	4.32895e-06	0.00110089	protein_coding	ensembl_havana
ENSG00000166446	CDYL2	65.3129	1.09002	0.317028	3.43824	0.00058551	0.0253546	protein_coding	ensembl_havana
ENSG00000166523	CLEC4E	86.7442	-3.10175	0.851868	-3.64112	0.000271453	0.0154882	protein_coding	ensembl_havana
ENSG00000166881	NEMP1	94.2341	1.24662	0.445873	2.7959	0.00517548	0.0844684	protein_coding	ensembl_havana
ENSG00000166949	SMAD3	154.638	1.06797	0.387776	2.7541	0.00588544	0.0912868	protein_coding	ensembl_havana
ENSG00000167088	SNRPD1	57.7137	-1.48202	0.407124	-3.64022	0.000272402	0.0154882	protein_coding	ensembl_havana
ENSG00000167196	FBXO22	93.3021	1.13117	0.408436	2.76951	0.00561405	0.0889312	protein_coding	ensembl_havana
ENSG00000167380	ZNF226	77.0622	1.45109	0.53227	2.72622	0.0064064	0.094922	protein_coding	ensembl_havana
ENSG00000167601	AXL	10.3902	-3.71773	1.38167	-2.69074	0.00712933	0.0998178	protein_coding	ensembl_havana
ENSG00000167613	LAIR1	173.324	-1.64612	0.50075	-3.28731	0.00101148	0.0332103	protein_coding	ensembl_havana
ENSG00000167625	ZNF526	36.6781	1.49689	0.5249	2.85177	0.00434771	0.0752753	protein_coding	ensembl_havana
ENSG00000167680	SEMA6B	252.514	-2.22251	0.644164	-3.45022	0.000560132	0.0245622	protein_coding	ensembl_havana
ENSG00000167747	C19orf48	53.6894	-1.12431	0.36256	-3.10102	0.00192854	0.0484025	protein_coding	ensembl_havana
ENSG00000167851	CD300A	63.7582	-2.08656	0.558955	-3.73296	0.00018924	0.0124854	protein_coding	ensembl_havana
ENSG00000167895	TMC8	192.702	-1.06955	0.330383	-3.23729	0.00120671	0.0370657	protein_coding	ensembl_havana
ENSG00000167987	VPS37C	48.2943	-1.19978	0.359006	-3.34196	0.000831882	0.0299114	protein_coding	ensembl_havana
ENSG00000167994	RAB3IL1	6.16167	-5.4952	1.83464	-2.99525	0.0027422	0.0587489	protein_coding	ensembl_havana
ENSG00000168394	TAP1	927.901	-1.47933	0.444671	-3.32679	0.000878517	0.0304909	protein_coding	ensembl_havana
ENSG00000168496	FEN1	37.5876	-1.11859	0.410635	-2.72405	0.00644875	0.094972	protein_coding	ensembl_havana
ENSG00000168497	SDPR	25.277	2.42025	0.693569	3.48956	0.000483808	0.02226	protein_coding	ensembl_havana
ENSG00000168961	LGALS9	128.484	-2.85842	0.590084	-4.84409	1.27192e-06	0.000456162	protein_coding	ensembl_havana
ENSG00000169026	MFSD7	14.003	-2.76005	0.953083	-2.89592	0.00378046	0.0705972	protein_coding	ensembl_havana
ENSG00000169084	DHRSX	44.4954	-1.62895	0.492563	-3.3071	0.000942684	0.0316195	protein_coding	ensembl_havana
ENSG00000169184	MN1	31.5953	-1.54461	0.490449	-3.14939	0.00163614	0.0451815	protein_coding	ensembl_havana
ENSG00000169228	RAB24	46.0729	-1.41823	0.425209	-3.33538	0.000851833	0.0302401	protein_coding	ensembl_havana
ENSG00000169230	PRELID1	185.022	-1.07754	0.347918	-3.09709	0.00195428	0.0488385	protein_coding	ensembl_havana
ENSG00000169245	CXCL10	944.534	-25.908	2.66666	-9.71551	2.58942e-22	3.62183e-18	protein_coding	ensembl_havana
ENSG00000169248	CXCL11	19.9733	-7.8187	2.4999	-3.12761	0.00176236	0.0465431	protein_coding	ensembl_havana
ENSG00000169495	HTRA4	10.4536	-3.94752	1.0184	-3.87618	0.00010611	0.00904979	protein_coding	ensembl_havana
ENSG00000169679	BUB1	15.1593	-2.07324	0.60859	-3.40663	0.000657697	0.0270406	protein_coding	ensembl_havana
ENSG00000169981	ZNF35	31.4475	-1.27689	0.473547	-2.69644	0.00700857	0.0989479	protein_coding	ensembl_havana
ENSG00000170006	TMEM154	50.9503	1.45704	0.469142	3.10574	0.00189801	0.0480934	protein_coding	ensembl_havana
ENSG00000170089	RP11-423H2.1	32.7938	1.74782	0.58643	2.98044	0.00287838	0.0607238	transcribed_unprocessed_pseudogene	ensembl_havana
ENSG00000170312	CDK1	7.4483	-2.80682	0.758989	-3.69811	0.000217213	0.0133252	protein_coding	ensembl_havana
ENSG00000170581	STAT2	672.519	-1.32455	0.362903	-3.64988	0.000262361	0.0151955	protein_coding	ensembl_havana
ENSG00000170791	CHCHD7	82.9361	1.09351	0.328237	3.33145	0.00086395	0.0304385	protein_coding	ensembl_havana
ENSG00000170873	MTSS1	73.653	1.4984	0.442673	3.38489	0.00071207	0.0281545	protein_coding	ensembl_havana
ENSG00000170915	PAQR8	41.5506	2.0484	0.50146	4.08488	4.41005e-05	0.00493467	protein_coding	ensembl_havana
ENSG00000171033	PKIA	18.4594	1.70321	0.585737	2.90781	0.0036397	0.0694653	protein_coding	ensembl_havana
ENSG00000171291	ZNF439	32.5895	2.09919	0.779205	2.69402	0.0070596	0.0992389	protein_coding	ensembl_havana
ENSG00000171310	CHST11	328.95	-1.28626	0.284666	-4.5185	6.22795e-06	0.00131985	protein_coding	ensembl_havana
ENSG00000171476	HOPX	27.3594	-2.40278	0.590911	-4.06624	4.77781e-05	0.00522088	protein_coding	ensembl_havana
ENSG00000171552	BCL2L1	112.563	-1.22763	0.297427	-4.12749	3.66748e-05	0.00449974	protein_coding	ensembl_havana
ENSG00000171631	P2RY6	20.3198	-2.95963	1.03797	-2.85135	0.00435346	0.0752753	protein_coding	ensembl_havana
ENSG00000171848	RRM2	5.41625	-3.86259	1.23914	-3.11715	0.0018261	0.0472119	protein_coding	ensembl_havana
ENSG00000171860	C3AR1	72.4709	-3.58013	0.954341	-3.75141	0.00017584	0.0118815	protein_coding	ensembl_havana
ENSG00000172062	SMN1	50.8703	1.3326	0.43165	3.08722	0.00202038	0.0498397	protein_coding	ensembl_havana
ENSG00000172183	ISG20	159.285	-1.86076	0.508438	-3.65977	0.000252446	0.0149163	protein_coding	ensembl_havana
ENSG00000172236	TPSAB1	8.96492	-3.71618	1.23075	-3.01943	0.00253248	0.0565843	protein_coding	ensembl_havana
ENSG00000172243	CLEC7A	189.676	-2.12405	0.543157	-3.91055	9.20853e-05	0.00835985	protein_coding	ensembl_havana
ENSG00000172322	CLEC12A	18.4368	-3.12388	0.759562	-4.11273	3.91005e-05	0.00467434	protein_coding	ensembl_havana
ENSG00000172331	BPGM	88.9314	-1.47936	0.480356	-3.07971	0.00207201	0.0506521	protein_coding	ensembl_havana
ENSG00000172379	ARNT2	11.558	-4.2444	1.44526	-2.93678	0.00331643	0.0657039	protein_coding	ensembl_havana
ENSG00000172543	CTSW	89.1603	-2.0513	0.41276	-4.96971	6.70535e-07	0.00032984	protein_coding	ensembl_havana
ENSG00000172594	SMPDL3A	42.687	-3.02548	1.08414	-2.79067	0.00525999	0.0855482	protein_coding	ensembl_havana
ENSG00000172724	CCL19	5.9695	-5.7036	1.63429	-3.48995	0.000483107	0.02226	protein_coding	ensembl_havana
ENSG00000173083	HPSE	59.8453	1.25171	0.426738	2.93321	0.00335473	0.0663195	protein_coding	ensembl_havana
ENSG00000173193	PARP14	1338.28	-1.06843	0.392038	-2.72533	0.00642378	0.094972	protein_coding	ensembl_havana
ENSG00000173198	CYSLTR1	49.721	1.29153	0.441158	2.92759	0.00341601	0.0668301	protein_coding	ensembl_havana
ENSG00000173272	MZT2A	40.6133	1.64269	0.49924	3.29039	0.0010005	0.0330048	protein_coding	ensembl_havana
ENSG00000173369	C1QB	154.774	-7.45699	1.50557	-4.95293	7.31039e-07	0.00032984	protein_coding	ensembl_havana
ENSG00000173372	C1QA	84.0939	-5.52797	1.46659	-3.76928	0.00016372	0.0113364	protein_coding	ensembl_havana
ENSG00000173918	C1QTNF1	9.17628	4.64324	1.2136	3.82599	0.000130246	0.00984732	protein_coding	ensembl_havana
ENSG00000173930	SLCO4C1	10.6164	-2.80505	0.742041	-3.78019	0.000156712	0.0111265	protein_coding	ensembl_havana
ENSG00000174004	NRROS	54.9699	-2.00099	0.438976	-4.5583	5.15691e-06	0.00116338	protein_coding	ensembl_havana
ENSG00000174125	TLR1	148.104	-1.44677	0.491657	-2.94265	0.00325418	0.065303	protein_coding	ensembl_havana
ENSG00000174442	ZWILCH	37.3213	-1.22853	0.428876	-2.86453	0.0041763	0.0745075	protein_coding	ensembl_havana
ENSG00000174600	CMKLR1	182.565	-2.95636	0.838199	-3.52704	0.00042023	0.0207695	protein_coding	ensembl_havana
ENSG00000174944	P2RY14	6.71937	-4.04651	1.22713	-3.29755	0.00097533	0.0324037	protein_coding	ensembl_havana
ENSG00000175048	ZDHHC14	14.6435	-1.84403	0.613786	-3.00436	0.0026614	0.0580733	protein_coding	ensembl_havana
ENSG00000175106	TVP23C	21.2276	2.11493	0.779807	2.71212	0.00668551	0.0967013	protein_coding	ensembl_havana
ENSG00000175274	TP53I11	28.6396	-1.80657	0.461791	-3.9121	9.14988e-05	0.00835985	protein_coding	ensembl_havana
ENSG00000175471	MCTP1	67.2483	-2.69072	0.622979	-4.31913	1.56649e-05	0.0024345	protein_coding	ensembl_havana
ENSG00000175931	UBE2O	103.021	1.00284	0.353491	2.83697	0.00455437	0.0774022	protein_coding	ensembl_havana
ENSG00000176049	JAKMIP2	78.9255	-1.62313	0.397882	-4.07942	4.51473e-05	0.00501171	protein_coding	ensembl_havana
ENSG00000176170	SPHK1	76.4492	-1.20158	0.420809	-2.85542	0.00429801	0.0751449	protein_coding	ensembl_havana
ENSG00000176597	B3GNT5	93.1058	-2.4327	0.628609	-3.86998	0.000108846	0.00915294	protein_coding	ensembl_havana
ENSG00000176845	METRNL	113.372	-1.24529	0.366163	-3.40092	0.000671586	0.0273862	protein_coding	ensembl_havana
ENSG00000177054	ZDHHC13	50.1979	1.58233	0.394404	4.01196	6.02175e-05	0.00615952	protein_coding	ensembl_havana
ENSG00000177409	SAMD9L	705.753	-1.71682	0.46939	-3.65755	0.000254639	0.0149163	protein_coding	ensembl_havana
ENSG00000177556	ATOX1	102.353	-1.61266	0.500538	-3.22185	0.00127366	0.0385599	protein_coding	ensembl_havana
ENSG00000177575	CD163	218.759	-3.49806	0.976992	-3.58044	0.000343016	0.0179021	protein_coding	ensembl_havana
ENSG00000178467	P4HTM	104.498	1.15163	0.393544	2.9263	0.00343016	0.0669145	protein_coding	ensembl_havana
ENSG00000178685	PARP10	290.895	-1.17092	0.372681	-3.14187	0.00167871	0.0455681	protein_coding	ensembl_havana
ENSG00000178719	GRINA	309.554	-1.60212	0.510816	-3.13639	0.00171043	0.046096	protein_coding	ensembl_havana
ENSG00000178773	CPNE7	20.5681	-1.8006	0.559114	-3.22045	0.00127991	0.0386655	protein_coding	ensembl_havana
ENSG00000179163	FUCA1	1331.98	-3.4485	0.77862	-4.42899	9.4677e-06	0.00178952	protein_coding	ensembl_havana
ENSG00000179344	HLA-DQB1	304.449	-4.72681	0.953234	-4.95871	7.09628e-07	0.00032984	protein_coding	ensembl_havana
ENSG00000179348	GATA2	11.8894	-2.98212	0.715622	-4.16718	3.08395e-05	0.00406936	protein_coding	ensembl_havana
ENSG00000179841	AKAP5	26.4437	-1.62474	0.579532	-2.80353	0.00505463	0.0831754	protein_coding	ensembl_havana
ENSG00000179918	SEPHS2	58.2029	-1.27209	0.375674	-3.38615	0.00070881	0.0281545	protein_coding	havana
ENSG00000180011	ZADH2	65.4036	1.1673	0.405703	2.87723	0.00401187	0.0729702	protein_coding	ensembl_havana
ENSG00000180061	TMEM150B	24.639	-2.99261	1.00467	-2.9787	0.00289475	0.0608059	protein_coding	ensembl_havana
ENSG00000180263	FGD6	43.9571	-1.92356	0.617023	-3.11748	0.00182404	0.0472119	protein_coding	ensembl_havana
ENSG00000180616	SSTR2	6.22705	-3.77054	1.37314	-2.74593	0.00603401	0.0925413	protein_coding	ensembl_havana
ENSG00000180626	ZNF594	56.6345	1.80934	0.668975	2.70464	0.00683774	0.0973926	protein_coding	ensembl_havana
ENSG00000180644	PRF1	274.953	-2.2794	0.455193	-5.00755	5.51283e-07	0.000296569	protein_coding	ensembl_havana
ENSG00000181035	SLC25A42	29.9587	1.58824	0.58887	2.69711	0.00699449	0.0989479	protein_coding	ensembl_havana
ENSG00000181374	CCL13	32.6048	-6.50236	1.69865	-3.82797	0.000129207	0.00983134	protein_coding	ensembl_havana
ENSG00000181481	RNF135	61.9348	-1.59575	0.478795	-3.33285	0.000859601	0.0304385	protein_coding	ensembl_havana
ENSG00000182022	CHST15	70.2045	1.15604	0.344838	3.35243	0.000801057	0.0295821	protein_coding	ensembl_havana
ENSG00000182093	WRB	18.7576	1.67434	0.577257	2.90051	0.00372558	0.0701458	protein_coding	ensembl_havana
ENSG00000182247	UBE2E2	35.1278	-1.42655	0.492964	-2.89382	0.00380588	0.0707398	protein_coding	ensembl_havana
ENSG00000182511	FES	33.7626	-2.15288	0.696203	-3.09232	0.00198601	0.0493399	protein_coding	ensembl_havana
ENSG00000182621	PLCB1	53.8656	-1.35992	0.35204	-3.86297	0.000112018	0.00927098	protein_coding	ensembl_havana
ENSG00000182718	ANXA2	1192.4	-1.25666	0.400934	-3.13434	0.00172239	0.0462401	protein_coding	ensembl_havana
ENSG00000182782	HCAR2	39.4707	-3.73648	0.691241	-5.40547	6.464e-08	5.65075e-05	protein_coding	havana
ENSG00000182885	ADGRG3	13.5904	-2.9756	0.776856	-3.83031	0.000127982	0.00983134	protein_coding	ensembl_havana
ENSG00000183023	SLC8A1	101.511	-4.38245	0.979191	-4.47558	7.62054e-06	0.00151485	protein_coding	ensembl_havana
ENSG00000183508	FAM46C	114.747	-1.04814	0.387209	-2.70692	0.0067911	0.0973129	protein_coding	ensembl_havana
ENSG00000183604	SMG1P5	259.008	1.46115	0.438525	3.33197	0.000862332	0.0304385	transcribed_unprocessed_pseudogene	havana
ENSG00000183617	MRPL54	54.0438	-1.49212	0.521367	-2.86194	0.00421057	0.0746428	protein_coding	ensembl_havana
ENSG00000183629	GOLGA8G	5.82025	-5.93588	1.73393	-3.42337	0.000618498	0.0262149	protein_coding	ensembl_havana
ENSG00000183734	ASCL2	13.8581	-3.30564	0.888599	-3.72006	0.000199178	0.0127548	protein_coding	ensembl_havana
ENSG00000183813	CCR4	87.8377	1.12032	0.39245	2.85467	0.00430814	0.0751449	protein_coding	ensembl_havana
ENSG00000184182	UBE2F	87.9123	-1.15319	0.358392	-3.21769	0.00129228	0.0387746	protein_coding	ensembl_havana
ENSG00000184613	NELL2	288.204	1.16716	0.392581	2.97306	0.00294851	0.0616454	protein_coding	ensembl_havana
ENSG00000184661	CDCA2	5.16195	-3.49469	1.2598	-2.774	0.00553716	0.0884112	protein_coding	ensembl_havana
ENSG00000184979	USP18	48.8567	-3.73884	1.1494	-3.25285	0.00114255	0.0360258	protein_coding	ensembl_havana
ENSG00000185291	IL3RA	111.383	-1.48894	0.444259	-3.35152	0.00080369	0.0295821	protein_coding	ensembl_havana
ENSG00000185338	SOCS1	60.1823	-1.62217	0.499364	-3.24847	0.00116028	0.0361684	protein_coding	ensembl_havana
ENSG00000185339	TCN2	84.6728	-8.47292	1.74405	-4.85818	1.18468e-06	0.000450223	protein_coding	ensembl_havana
ENSG00000185507	IRF7	244.23	-1.37888	0.443817	-3.10687	0.00189077	0.0480841	protein_coding	ensembl_havana
ENSG00000185745	IFIT1	137.35	-4.22409	1.07806	-3.91825	8.91956e-05	0.00820775	protein_coding	ensembl_havana
ENSG00000185885	IFITM1	433.446	-1.97607	0.601809	-3.28355	0.00102507	0.0335778	protein_coding	ensembl_havana
ENSG00000186074	CD300LF	75.8465	-2.61478	0.703232	-3.71824	0.000200619	0.0127548	protein_coding	ensembl_havana
ENSG00000186810	CXCR3	80.2403	-1.31697	0.453557	-2.90365	0.00368837	0.069913	protein_coding	ensembl_havana
ENSG00000186818	LILRB4	452.319	-3.69687	0.79389	-4.65665	3.2139e-06	0.000897316	protein_coding	ensembl_havana
ENSG00000187037	GPR141	14.5847	-3.60838	0.83013	-4.34677	1.38158e-05	0.002247	protein_coding	ensembl_havana
ENSG00000187098	MITF	84.1681	-1.59202	0.512987	-3.10343	0.00191292	0.048209	protein_coding	ensembl_havana
ENSG00000187116	LILRA5	18.2807	-4.91002	1.68094	-2.92099	0.00348922	0.067783	protein_coding	ensembl_havana
ENSG00000187325	TAF9B	63.8455	1.69798	0.54012	3.14371	0.00166822	0.0455681	protein_coding	ensembl_havana
ENSG00000187474	FPR3	434.078	-3.26989	0.869865	-3.75907	0.000170545	0.0116362	protein_coding	ensembl_havana
ENSG00000187608	ISG15	183.047	-3.17583	1.00608	-3.15662	0.00159607	0.0445594	protein_coding	ensembl_havana
ENSG00000187688	TRPV2	156.606	-1.13852	0.299711	-3.79874	0.000145434	0.0104425	protein_coding	ensembl_havana
ENSG00000187741	FANCA	28.1701	-1.20936	0.447009	-2.70545	0.00682127	0.0973415	protein_coding	ensembl_havana
ENSG00000187994	RINL	70.3667	1.56695	0.53817	2.91164	0.0035954	0.069364	protein_coding	ensembl_havana
ENSG00000188060	RAB42	18.4569	-4.27312	0.969712	-4.40658	1.05014e-05	0.00188852	protein_coding	ensembl_havana
ENSG00000188313	PLSCR1	171.289	-2.42234	0.755297	-3.20713	0.00134066	0.0396075	protein_coding	ensembl_havana
ENSG00000188536	HBA2	16.6662	6.39469	2.15205	2.97144	0.00296405	0.0618778	protein_coding	ensembl_havana
ENSG00000188707	ZBED6CL	36.3323	-1.48581	0.483083	-3.07568	0.00210022	0.0510882	protein_coding	havana
ENSG00000188820	FAM26F	274.26	-7.29324	1.59477	-4.57323	4.80269e-06	0.00111959	protein_coding	ensembl_havana
ENSG00000188933	USP32P1	31.2526	-3.11134	0.800371	-3.88737	0.000101335	0.00885861	transcribed_unprocessed_pseudogene	ensembl_havana
ENSG00000196126	HLA-DRB1	1217.46	-3.82346	0.703142	-5.43769	5.39765e-08	5.06588e-05	protein_coding	ensembl_havana
ENSG00000196141	SPATS2L	73.278	-2.13317	0.567365	-3.75979	0.000170056	0.0116362	protein_coding	ensembl_havana
ENSG00000196154	S100A4	157.022	-1.16572	0.288562	-4.03974	5.35116e-05	0.00580206	protein_coding	ensembl_havana
ENSG00000196189	SEMA4A	226.853	-2.20017	0.673013	-3.26913	0.00107877	0.0349276	protein_coding	ensembl_havana
ENSG00000196209	SIRPB2	16.0233	-3.18792	1.16209	-2.74325	0.00608343	0.0926895	protein_coding	ensembl_havana
ENSG00000196220	SRGAP3	12.4621	-4.06804	1.03595	-3.92689	8.60515e-05	0.00813245	protein_coding	ensembl_havana
ENSG00000196684	HSH2D	94.1867	-2.01967	0.520002	-3.88397	0.000102765	0.00887265	protein_coding	ensembl_havana
ENSG00000196696	PDXDC2P	78.044	1.26313	0.445179	2.83736	0.00454876	0.0774009	processed_transcript	havana
ENSG00000196730	DAPK1	266.22	-2.20894	0.734937	-3.00562	0.00265042	0.0579242	protein_coding	ensembl_havana
ENSG00000196735	HLA-DQA1	569.361	-3.25917	0.642614	-5.07174	3.94194e-07	0.000259554	protein_coding	ensembl_havana
ENSG00000196743	GM2A	786.183	-2.05219	0.447669	-4.58416	4.5582e-06	0.00110328	protein_coding	ensembl_havana
ENSG00000196843	ARID5A	382.057	-1.64689	0.426959	-3.85725	0.00011467	0.00943468	protein_coding	ensembl_havana
ENSG00000197013	ZNF429	29.3175	1.77626	0.616709	2.88022	0.00397397	0.0725638	protein_coding	ensembl_havana
ENSG00000197121	PGAP1	87.2332	-1.50551	0.551137	-2.73164	0.00630197	0.0936877	protein_coding	ensembl_havana
ENSG00000197162	ZNF785	28.5541	2.62321	0.727716	3.60471	0.000312503	0.0166831	protein_coding	ensembl_havana
ENSG00000197272	IL27	4.32298	-5.85933	2.12604	-2.75598	0.00585157	0.091244	protein_coding	ensembl_havana
ENSG00000197629	MPEG1	820.844	-3.84515	0.798304	-4.81664	1.45993e-06	0.000510499	protein_coding	ensembl_havana
ENSG00000197632	SERPINB2	1102.04	2.21513	0.823828	2.68882	0.00717044	0.099993	protein_coding	ensembl_havana
ENSG00000197646	PDCD1LG2	34.9739	-4.34168	1.52021	-2.85596	0.00429063	0.0751102	protein_coding	ensembl_havana
ENSG00000197746	PSAP	4465.09	-1.71785	0.470729	-3.64935	0.000262909	0.0151955	protein_coding	ensembl_havana
ENSG00000197766	CFD	19.6535	-2.71604	0.901497	-3.01281	0.00258844	0.056836	protein_coding	ensembl_havana
ENSG00000198019	FCGR1B	31.4311	-6.29972	1.81529	-3.47036	0.000519757	0.0233757	protein_coding	ensembl_havana
ENSG00000198453	ZNF568	33.3209	1.95379	0.569916	3.42822	0.000607561	0.0259084	protein_coding	ensembl_havana
ENSG00000198502	HLA-DRB5	374.953	-5.70947	1.00656	-5.67227	1.40915e-08	2.36061e-05	protein_coding	ensembl_havana
ENSG00000198574	SH2D1B	68.4803	-2.50113	0.66211	-3.77752	0.000158398	0.0111627	protein_coding	ensembl_havana
ENSG00000198756	COLGALT2	27.6604	-1.45924	0.490244	-2.97657	0.00291497	0.0611269	protein_coding	ensembl_havana
ENSG00000198829	SUCNR1	18.4581	-8.94095	1.79276	-4.98725	6.12449e-07	0.000317271	protein_coding	ensembl_havana
ENSG00000199785	SNORA52	17.3028	-2.05337	0.554467	-3.70332	0.000212799	0.0132876	snoRNA	ensembl
ENSG00000203710	CR1	27.6881	-1.6088	0.572101	-2.81209	0.00492203	0.0819577	protein_coding	ensembl_havana
ENSG00000203747	FCGR3A	391.951	-2.90756	0.754775	-3.85222	0.000117051	0.00956225	protein_coding	ensembl_havana
ENSG00000204252	HLA-DOA	75.3261	-2.01116	0.518068	-3.88204	0.000103585	0.00888857	protein_coding	ensembl_havana
ENSG00000204257	HLA-DMA	270.159	-2.46045	0.517308	-4.75626	1.97214e-06	0.000626917	protein_coding	ensembl_havana
ENSG00000204264	PSMB8	331.063	-1.17645	0.386348	-3.04504	0.00232646	0.0540536	protein_coding	ensembl_havana
ENSG00000204287	HLA-DRA	3611.09	-3.50926	0.713002	-4.9218	8.57503e-07	0.000374809	protein_coding	ensembl_havana
ENSG00000204472	AIF1	188.335	-2.52583	0.710937	-3.55282	0.000381126	0.0194555	protein_coding	ensembl_havana
ENSG00000204482	LST1	72.4302	-1.87811	0.558155	-3.36485	0.000765856	0.0291466	protein_coding	ensembl_havana
ENSG00000204525	HLA-C	3353.65	-1.55105	0.42182	-3.67704	0.000235952	0.0142252	protein_coding	ensembl_havana
ENSG00000204577	LILRB3	87.8309	-2.01093	0.540593	-3.71986	0.000199332	0.0127548	protein_coding	ensembl_havana
ENSG00000204592	HLA-E	3238.81	-1.29748	0.304565	-4.26011	2.0433e-05	0.00300839	protein_coding	ensembl_havana
ENSG00000205730	ITPRIPL2	91.4735	-1.18042	0.427824	-2.75912	0.00579575	0.0907784	protein_coding	ensembl_havana
ENSG00000205809	KLRC2	19.3329	-4.12031	0.888706	-4.6363	3.54695e-06	0.000936059	protein_coding	ensembl_havana
ENSG00000206127	GOLGA8O	8.76086	-5.26998	1.49384	-3.52781	0.000419009	0.0207695	protein_coding	ensembl_havana
ENSG00000206341	HLA-H	51.2383	-1.35693	0.500639	-2.7104	0.00672027	0.0970035	unprocessed_pseudogene	havana
ENSG00000206585	RNVU1-7	524.178	21.9285	3.73432	5.87215	4.30192e-09	1.20342e-05	snRNA	ensembl
ENSG00000206633	SNORA80B	3.85532	-4.41378	1.54063	-2.86491	0.00417123	0.0745075	snoRNA	ensembl
ENSG00000211721	TRBV6-5	12.4989	3.69142	1.20229	3.07031	0.00213834	0.0514627	TR_V_gene	havana
ENSG00000211747	TRBV20-1	20.2405	2.28335	0.667319	3.42168	0.000622352	0.0262194	TR_V_gene	havana
ENSG00000211898	IGHD	15.8158	-1.8549	0.510545	-3.63319	0.000279941	0.0157885	IG_C_gene	ensembl_havana
ENSG00000212443	SNORA53	192.185	-1.0829	0.336601	-3.21717	0.00129461	0.0387746	snoRNA	ensembl
ENSG00000213689	TREX1	43.725	-2.23871	0.48058	-4.65836	3.18736e-06	0.000897316	protein_coding	havana
ENSG00000213753	CENPBD1P1	47.7587	1.50387	0.559246	2.6891	0.00716451	0.099993	transcribed_processed_pseudogene	havana
ENSG00000213886	UBD	25.1178	-3.48518	0.913085	-3.81692	0.000135126	0.0100483	protein_coding	ensembl_havana
ENSG00000213928	IRF9	373.517	-1.08314	0.373918	-2.89673	0.00377077	0.0705104	protein_coding	ensembl_havana
ENSG00000214063	TSPAN4	44.3042	-2.63829	0.910778	-2.89674	0.00377065	0.0705104	protein_coding	ensembl_havana
ENSG00000214106	PAXIP1-AS2	23.4518	1.66626	0.572554	2.91021	0.0036118	0.0694035	antisense	havana
ENSG00000214413	BBIP1	52.1963	1.40041	0.490766	2.85353	0.00432365	0.0751449	protein_coding	ensembl_havana
ENSG00000215030	RPL13P12	36.3667	1.64024	0.586958	2.79447	0.00519841	0.0846451	processed_pseudogene	havana
ENSG00000215417	MIR17HG	28.9651	1.90643	0.619274	3.07849	0.00208053	0.0506974	processed_transcript	ensembl_havana
ENSG00000215580	BCORP1	11.1914	-2.35905	0.737866	-3.19712	0.00138808	0.0405998	transcribed_unprocessed_pseudogene	havana
ENSG00000216490	IFI30	2450.52	-1.92338	0.589253	-3.2641	0.00109811	0.0353148	protein_coding	ensembl_havana
ENSG00000221866	PLXNA4	22.3611	-4.49679	0.89516	-5.02345	5.07519e-07	0.000283947	protein_coding	ensembl_havana
ENSG00000221869	CEBPD	50.2644	-1.54735	0.519404	-2.97909	0.00289109	0.0608059	protein_coding	ensembl_havana
ENSG00000221957	KIR2DS4	4.97374	-3.45252	1.18735	-2.90775	0.00364039	0.0694653	polymorphic_pseudogene	havana
ENSG00000221963	APOL6	1327.61	-1.42083	0.405901	-3.50043	0.000464509	0.0218477	protein_coding	ensembl_havana
ENSG00000223609	HBD	8.18134	-4.05631	1.15284	-3.51853	0.000433937	0.0208573	protein_coding	ensembl_havana
ENSG00000223865	HLA-DPB1	543.007	-2.80898	0.58616	-4.79216	1.64994e-06	0.00053669	protein_coding	ensembl_havana
ENSG00000224660	SH3BP5-AS1	86.9403	1.13198	0.387952	2.91782	0.00352483	0.0682851	antisense	havana
ENSG00000224916	APOC4-APOC2	5.06992	-5.20427	1.71339	-3.03741	0.00238617	0.0547758	protein_coding	ensembl_havana
ENSG00000225151	GOLGA2P7	24.124	1.86103	0.690589	2.69484	0.00704228	0.0990949	transcribed_unprocessed_pseudogene	havana
ENSG00000225178	RPSAP58	25.4708	2.87629	0.653227	4.4032	1.06666e-05	0.00188852	processed_pseudogene	havana
ENSG00000225630	MTND2P28	1109.55	1.75921	0.626798	2.80666	0.00500575	0.0828895	unprocessed_pseudogene	havana
ENSG00000225972	MTND1P23	363.707	1.77717	0.618757	2.87216	0.00407671	0.0735754	unprocessed_pseudogene	havana
ENSG00000226979	LTA	24.515	-1.77058	0.526125	-3.36532	0.000764556	0.0291466	protein_coding	ensembl_havana
ENSG00000229989	MIR181A1HG	21.3745	-1.3592	0.493929	-2.7518	0.00592682	0.0917087	lincRNA	havana
ENSG00000230006	ANKRD36BP2	18.5355	3.0865	1.13994	2.70761	0.00677702	0.0972875	transcribed_unprocessed_pseudogene	havana
ENSG00000231389	HLA-DPA1	1398.41	-3.26711	0.67284	-4.85571	1.19957e-06	0.000450223	protein_coding	ensembl_havana
ENSG00000232653	GOLGA8N	118.149	-1.25275	0.408922	-3.06355	0.00218731	0.0522973	protein_coding	ensembl_havana
ENSG00000232759	AC002480.3	5.31257	4.94671	1.66925	2.96344	0.00304223	0.063067	antisense	havana
ENSG00000232855	AF131217.1	5.20948	-2.92606	1.00825	-2.90213	0.0037064	0.070056	lincRNA	havana
ENSG00000233836	RP11-255H23.2	9.68768	2.87605	0.965557	2.97864	0.00289531	0.0608059	transcribed_unprocessed_pseudogene	havana
ENSG00000233864	TTTY15	42.4468	-2.08737	0.63012	-3.31266	0.000924148	0.0313008	lincRNA	havana
ENSG00000234906	APOC2	3.5851	-6.20254	2.0563	-3.01635	0.00255835	0.056836	protein_coding	havana
ENSG00000235568	NFAM1	59.6806	-2.2859	0.755169	-3.02701	0.0024699	0.0559004	protein_coding	ensembl_havana
ENSG00000237541	HLA-DQA2	22.2483	-2.91839	0.695415	-4.19661	2.70935e-05	0.0036792	protein_coding	ensembl_havana
ENSG00000238105	GOLGA2P5	59.8368	2.05739	0.646114	3.18425	0.00145131	0.0418545	transcribed_unprocessed_pseudogene	havana
ENSG00000240065	PSMB9	189.517	-1.46994	0.407047	-3.61123	0.00030475	0.0164577	protein_coding	ensembl_havana
ENSG00000241015	TPM3P9	40.9513	1.27996	0.420183	3.0462	0.00231754	0.0540036	transcribed_processed_pseudogene	havana
ENSG00000241351	IGKV3-11	6.94243	-3.44391	0.990046	-3.47853	0.000504173	0.0228957	IG_V_gene	havana
ENSG00000241978	AKAP2	290.314	-1.80639	0.631053	-2.8625	0.0042031	0.074605	protein_coding	ensembl_havana
ENSG00000242258	LINC00996	31.505	-1.94338	0.573214	-3.39031	0.000698127	0.0281404	lincRNA	havana
ENSG00000242574	HLA-DMB	469.737	-2.81519	0.623724	-4.51352	6.37602e-06	0.00133107	protein_coding	ensembl_havana
ENSG00000243649	CFB	42.3695	-6.09892	1.5249	-3.99956	6.34598e-05	0.00643197	protein_coding	ensembl_havana
ENSG00000243943	ZNF512	79.6972	1.38928	0.426988	3.25367	0.00113926	0.0360258	protein_coding	ensembl_havana
ENSG00000245848	CEBPA	46.7989	-1.65725	0.540076	-3.06855	0.00215098	0.051605	protein_coding	havana
ENSG00000247137	RP11-727A23.5	16.5812	2.23887	0.816953	2.74052	0.00613423	0.0928565	processed_transcript	havana
ENSG00000247627	MTND4P12	1506.91	1.7615	0.601067	2.93062	0.00338286	0.0665486	processed_pseudogene	havana
ENSG00000248323	LUCAT1	81.9881	2.41761	0.630743	3.83296	0.000126611	0.00983134	lincRNA	havana
ENSG00000248429	RP11-597D13.9	4.14803	-4.27878	1.40885	-3.03707	0.00238888	0.0547758	antisense	havana
ENSG00000248483	POU5F2	30.4288	1.81802	0.653769	2.78083	0.00542198	0.0872696	protein_coding	havana
ENSG00000248923	MTND5P11	527.234	1.73658	0.609888	2.84738	0.00440813	0.0758383	processed_pseudogene	havana
ENSG00000250111	AC107982.4	3.69335	-7.14217	2.06452	-3.45948	0.000541225	0.0241086	unprocessed_pseudogene	havana
ENSG00000250722	SELENOP	6.05534	-3.58062	1.30169	-2.75075	0.00594584	0.0917882	protein_coding	havana
ENSG00000253846	PCDHGA10	5.52799	-2.25914	0.805261	-2.80547	0.00502427	0.0829687	protein_coding	havana
ENSG00000254165	RP11-503E24.2	4.84513	3.27528	1.2089	2.70932	0.00674222	0.09702	antisense	havana
ENSG00000254870	ATP6V1G2-DDX39B	10.9869	5.4737	1.67045	3.27678	0.00104999	0.0342337	protein_coding	havana
ENSG00000255398	HCAR3	46.8419	-2.44678	0.695961	-3.51569	0.000438613	0.020867	protein_coding	ensembl_havana
ENSG00000255823	MTRNR2L8	18030.4	1.36065	0.401104	3.39226	0.000693181	0.028103	protein_coding	ensembl_havana
ENSG00000255833	TIFAB	24.3507	-3.50901	1.061	-3.30727	0.000942111	0.0316195	protein_coding	ensembl_havana
ENSG00000256043	CTSO	66.377	-1.08212	0.35904	-3.01393	0.00257887	0.056836	protein_coding	ensembl_havana
ENSG00000256618	MTRNR2L1	2228.19	1.17233	0.43141	2.71744	0.0065789	0.0959501	protein_coding	ensembl_havana
ENSG00000259529	RP11-468E2.4	84.5709	-1.70412	0.540196	-3.15462	0.00160705	0.0447765	protein_coding	havana
ENSG00000259753	RP11-290H9.2	3.77711	-6.32371	1.83286	-3.45019	0.000560186	0.0245622	protein_coding	havana
ENSG00000260314	MRC1	355.609	-2.23659	0.607365	-3.68244	0.00023101	0.0139876	protein_coding	ensembl_havana
ENSG00000260711	RP11-747H7.3	47.9648	1.6814	0.612471	2.74528	0.00604598	0.0926234	sense_intronic	havana
ENSG00000261408	TEN1-CDK3	12.438	3.11701	1.09204	2.85431	0.00431304	0.0751449	protein_coding	ensembl_havana
ENSG00000261526	CTB-31O20.2	26.163	-2.30507	0.734032	-3.14028	0.00168784	0.0456631	lincRNA	havana
ENSG00000261609	GAN	85.2771	1.14875	0.42604	2.69634	0.0070106	0.0989479	protein_coding	ensembl_havana
ENSG00000262049	RP13-1032I1.7	22.5838	-1.66501	0.471586	-3.53067	0.000414506	0.0207695	antisense	havana
ENSG00000263426	RN7SL471P	13.6573	-2.61906	0.751312	-3.48598	0.00049033	0.0224861	misc_RNA	ensembl
ENSG00000267102	RP11-686D22.7	4.42433	-2.99071	1.08477	-2.757	0.00583343	0.0911614	transcribed_processed_pseudogene	havana
ENSG00000267645	RP11-577H5.5	19.6525	-8.73516	2.08958	-4.18035	2.91064e-05	0.00387725	protein_coding	havana
ENSG00000267855	NDUFA7	31.6579	-1.27993	0.455791	-2.80815	0.00498274	0.0826734	protein_coding	ensembl_havana
ENSG00000268500	AC018755.18	10.2363	-4.72424	1.64781	-2.86699	0.00414394	0.0742143	protein_coding	ensembl_havana
ENSG00000269028	MTRNR2L12	165765	1.32906	0.397982	3.33951	0.000839275	0.0300998	protein_coding	ensembl_havana
ENSG00000269556	TMEM185A	31.9058	2.24747	0.72034	3.12001	0.00180844	0.0471036	protein_coding	ensembl_havana
ENSG00000269713	NBPF9	87.129	1.5226	0.332366	4.58109	4.62565e-06	0.00110328	protein_coding	ensembl_havana
ENSG00000269900	RMRP	1661.69	-1.20523	0.339346	-3.55164	0.000382843	0.0194721	lincRNA	havana
ENSG00000270108	RP11-73M18.6	4.72972	3.59544	1.3151	2.73396	0.00625775	0.0935119	sense_intronic	havana
ENSG00000270672	MTRNR2L6	220.375	1.39919	0.49022	2.8542	0.00431453	0.0751449	protein_coding	havana
ENSG00000270681	RP11-372K14.2	5.72504	-4.14959	1.39038	-2.9845	0.00284042	0.0602866	antisense	havana
ENSG00000273749	CYFIP1	330.726	-1.47791	0.443058	-3.3357	0.000850852	0.0302401	protein_coding	ensembl_havana
ENSG00000273983	HIST1H3G	6.23848	-3.68498	0.969782	-3.7998	0.000144812	0.0104425	protein_coding	ensembl_havana
ENSG00000274267	HIST1H3B	14.3504	-2.40932	0.885362	-2.72129	0.00650282	0.0954406	protein_coding	ensembl_havana
ENSG00000274512	TBC1D3L	22.5982	5.08494	1.19773	4.24547	2.18133e-05	0.00314539	protein_coding	ensembl_havana
ENSG00000274925	CTD-2547G23.4	16.0193	1.91534	0.69887	2.74063	0.00613218	0.0928565	lincRNA	havana
ENSG00000275302	CCL4	458.02	-1.8546	0.678289	-2.73423	0.00625256	0.0935119	protein_coding	ensembl_havana
ENSG00000275385	CCL18	51.3268	-6.99968	1.625	-4.30751	1.65105e-05	0.00251014	protein_coding	ensembl_havana
ENSG00000276043	UHRF1	11.9901	-3.96085	0.890919	-4.44581	8.75623e-06	0.00167772	protein_coding	ensembl_havana
ENSG00000276085	CCL3L3	212.002	1.77786	0.484892	3.66651	0.00024588	0.0147602	protein_coding	ensembl_havana
ENSG00000276107	CTD-2033D15.2	30.0712	2.77204	0.775407	3.57495	0.000350291	0.0181464	sense_intronic	havana
ENSG00000277053	GTF2IP1	129.383	1.40474	0.506581	2.77299	0.00555436	0.0885848	transcribed_unprocessed_pseudogene	havana
ENSG00000277879	RP11-129M16.4	4.18154	-3.53393	1.22972	-2.87376	0.00405614	0.0733935	antisense	havana
ENSG00000280279	RP11-1228E12.1	5.83133	-7.32841	1.76896	-4.14279	3.43113e-05	0.00432353	lincRNA	havana

## Sheet: S5 signif_de_CTRL_BDC_VS_CTR_NT
Differentially expressed genes in CTRL untreated respect to CTRL after HfN-BDC treatment. Gene name and measured log2FC are reported for each transcript. Only transcripts with with |log2(disease sample/healthy control)|≥1 and a FDR ≤ 0.1 are shown.	gene_name	baseMean	log2FoldChange	lfcSE	stat	pvalue	padj	gene_biotype	gene_source
ENSG00000000938	FGR	230.249	-1.40718	0.40054	-3.51322	0.000442715	0.0137183	protein_coding	ensembl_havana
ENSG00000001036	FUCA2	73.6352	-2.18811	0.487208	-4.49113	7.08455e-06	0.000626458	protein_coding	ensembl_havana
ENSG00000002549	LAP3	775.382	-3.10019	0.684947	-4.52617	6.00627e-06	0.000561378	protein_coding	ensembl_havana
ENSG00000002587	HS3ST1	32.7611	-3.07428	0.87598	-3.50953	0.0004489	0.0137939	protein_coding	ensembl_havana
ENSG00000002726	AOC1	7.70225	-3.37457	1.14571	-2.9454	0.00322535	0.0552231	protein_coding	ensembl_havana
ENSG00000002933	TMEM176A	100.754	-5.67377	1.26669	-4.4792	7.49241e-06	0.000654807	protein_coding	ensembl_havana
ENSG00000004399	PLXND1	236.733	-1.51095	0.448134	-3.37164	0.000747214	0.0199936	protein_coding	ensembl_havana
ENSG00000004864	SLC25A13	53.6628	-1.59697	0.474029	-3.36892	0.000754626	0.0201518	protein_coding	ensembl_havana
ENSG00000005102	MEOX1	5.13241	-5.40751	1.55693	-3.47319	0.000514309	0.0154167	protein_coding	ensembl_havana
ENSG00000006534	ALDH3B1	65.3508	-1.81293	0.568652	-3.18812	0.00143203	0.0309865	protein_coding	ensembl_havana
ENSG00000007944	MYLIP	121.268	-1.49763	0.458202	-3.2685	0.00108119	0.0254847	protein_coding	ensembl_havana
ENSG00000010030	ETV7	37.111	-6.32327	1.42325	-4.44282	8.87859e-06	0.000724224	protein_coding	ensembl_havana
ENSG00000010278	CD9	68.4165	-1.88898	0.539154	-3.50359	0.000459024	0.0140091	protein_coding	ensembl_havana
ENSG00000010327	STAB1	481.387	-2.26273	0.485643	-4.65925	3.17359e-06	0.000346598	protein_coding	ensembl_havana
ENSG00000011132	APBA3	63.6388	1.39791	0.440118	3.17621	0.00149213	0.031726	protein_coding	ensembl_havana
ENSG00000011201	ANOS1	5.71751	-5.69886	1.79035	-3.1831	0.00145709	0.0313275	protein_coding	ensembl_havana
ENSG00000011422	PLAUR	437.811	-1.37239	0.397686	-3.45094	0.00055864	0.0164165	protein_coding	ensembl_havana
ENSG00000011600	TYROBP	338.897	-1.82444	0.462327	-3.9462	7.94007e-05	0.0039002	protein_coding	ensembl_havana
ENSG00000018280	SLC11A1	365.358	-1.22316	0.458373	-2.66848	0.00761962	0.091115	protein_coding	ensembl_havana
ENSG00000019582	CD74	3467.47	-1.97904	0.584866	-3.38375	0.000715035	0.0192859	protein_coding	ensembl_havana
ENSG00000025039	RRAGD	85.6277	-1.17254	0.441655	-2.65487	0.00793385	0.0935409	protein_coding	ensembl_havana
ENSG00000025434	NR1H3	94.7786	-3.25629	0.953072	-3.41662	0.000634033	0.0177043	protein_coding	ensembl_havana
ENSG00000025708	TYMP	809.267	-2.7545	0.617925	-4.45766	8.28604e-06	0.000697011	protein_coding	ensembl_havana
ENSG00000026025	VIM	4035.14	-1.10537	0.293921	-3.76077	0.000169391	0.0069086	protein_coding	ensembl_havana
ENSG00000026751	SLAMF7	518.002	-1.81444	0.485663	-3.73601	0.000186965	0.00734111	protein_coding	ensembl_havana
ENSG00000027697	IFNGR1	292.569	-1.00765	0.354835	-2.83977	0.00451463	0.0678152	protein_coding	ensembl_havana
ENSG00000029993	HMGB3	11.5891	-1.89817	0.684066	-2.77483	0.00552307	0.0756484	protein_coding	ensembl_havana
ENSG00000030582	GRN	1199.2	-3.45319	0.709661	-4.86597	1.13897e-06	0.000164832	protein_coding	ensembl_havana
ENSG00000031081	ARHGAP31	157.891	-1.89618	0.401645	-4.72103	2.34652e-06	0.000271262	protein_coding	ensembl_havana
ENSG00000032389	TSSC1	44.9267	1.17625	0.404819	2.90562	0.00366528	0.0601418	protein_coding	ensembl_havana
ENSG00000034510	TMSB10	1473.36	-1.30438	0.354508	-3.67942	0.00023377	0.00855977	protein_coding	ensembl_havana
ENSG00000035862	TIMP2	103.033	-1.64675	0.546021	-3.01592	0.00256204	0.0472695	protein_coding	ensembl_havana
ENSG00000037757	MRI1	65.559	1.13753	0.387812	2.93321	0.00335481	0.0568669	protein_coding	ensembl_havana
ENSG00000038945	MSR1	89.0448	-5.3716	1.10766	-4.8495	1.23771e-06	0.000177216	protein_coding	ensembl_havana
ENSG00000042286	AIFM2	33.1181	-1.07028	0.407709	-2.62511	0.00866206	0.0982163	protein_coding	ensembl_havana
ENSG00000042493	CAPG	766.038	-3.10368	0.65745	-4.72079	2.34935e-06	0.000271262	protein_coding	ensembl_havana
ENSG00000042753	AP2S1	94.0871	-1.36501	0.378283	-3.60845	0.000308033	0.0103387	protein_coding	ensembl_havana
ENSG00000047249	ATP6V1H	156.67	-1.32245	0.365182	-3.62134	0.000293085	0.00998642	protein_coding	ensembl_havana
ENSG00000049249	TNFRSF9	33.2759	-1.52163	0.545912	-2.78732	0.00531453	0.0742764	protein_coding	ensembl_havana
ENSG00000049759	NEDD4L	49.8592	1.6263	0.610615	2.66338	0.00773592	0.0921396	protein_coding	ensembl_havana
ENSG00000049860	HEXB	433.843	-1.28122	0.39283	-3.26152	0.00110817	0.0258489	protein_coding	ensembl_havana
ENSG00000051523	CYBA	564.807	-1.13354	0.31421	-3.60758	0.000309069	0.0103476	protein_coding	ensembl_havana
ENSG00000052795	FNIP2	286.706	-1.4419	0.384847	-3.74668	0.000179188	0.00715634	protein_coding	ensembl_havana
ENSG00000054392	HHAT	13.1009	-2.04659	0.693762	-2.94999	0.00317784	0.0548307	protein_coding	ensembl_havana
ENSG00000055332	EIF2AK2	331.893	-1.43691	0.479522	-2.99655	0.00273055	0.0496628	protein_coding	ensembl_havana
ENSG00000057657	PRDM1	185.399	-1.52524	0.532875	-2.86228	0.0042061	0.0655208	protein_coding	ensembl_havana
ENSG00000059378	PARP12	353.946	-1.28947	0.405557	-3.17949	0.00147534	0.0315401	protein_coding	ensembl_havana
ENSG00000064601	CTSA	373.25	-1.1856	0.363075	-3.26543	0.00109297	0.0256724	protein_coding	ensembl_havana
ENSG00000065457	ADAT1	59.4149	1.17941	0.380592	3.09888	0.00194253	0.0386183	protein_coding	ensembl_havana
ENSG00000065833	ME1	29.0499	-1.77323	0.675362	-2.62559	0.0086498	0.0981599	protein_coding	ensembl_havana
ENSG00000065911	MTHFD2	297.02	-1.10253	0.240483	-4.58466	4.54721e-06	0.000456724	protein_coding	ensembl_havana
ENSG00000066336	SPI1	149.682	-1.06248	0.370762	-2.86566	0.00416144	0.0651265	protein_coding	ensembl_havana
ENSG00000066379	ZNRD1	37.2468	1.43481	0.534355	2.68513	0.00725016	0.0886726	protein_coding	ensembl_havana
ENSG00000067048	DDX3Y	298.352	-1.46722	0.466586	-3.14458	0.00166323	0.0343863	protein_coding	ensembl_havana
ENSG00000067082	KLF6	648.035	-1.13501	0.393711	-2.88284	0.00394103	0.0626978	protein_coding	ensembl_havana
ENSG00000067208	EVI5	35.5828	-1.18404	0.439153	-2.6962	0.00701361	0.0877288	protein_coding	ensembl_havana
ENSG00000067646	ZFY	81.5251	-2.28401	0.541927	-4.21461	2.50212e-05	0.00160362	protein_coding	ensembl_havana
ENSG00000068079	IFI35	102.451	-1.99529	0.554097	-3.60098	0.00031702	0.0104835	protein_coding	ensembl_havana
ENSG00000071553	ATP6AP1	262.169	-1.30427	0.321427	-4.05773	4.95511e-05	0.00273789	protein_coding	ensembl_havana
ENSG00000072134	EPN2	8.96922	2.25233	0.856738	2.62896	0.0085646	0.0976674	protein_coding	ensembl_havana
ENSG00000072274	TFRC	772.532	-1.27527	0.290106	-4.39587	1.10332e-05	0.000843726	protein_coding	ensembl_havana
ENSG00000072694	FCGR2B	101.088	-2.58139	0.774213	-3.3342	0.000855439	0.0219302	protein_coding	ensembl_havana
ENSG00000073737	DHRS9	9.30811	-5.82093	1.42277	-4.09126	4.29043e-05	0.00245723	protein_coding	ensembl_havana
ENSG00000073849	ST6GAL1	221.676	1.00945	0.362772	2.78261	0.00539243	0.0748986	protein_coding	ensembl_havana
ENSG00000074842	MYDGF	100.555	-1.67157	0.376713	-4.43724	9.112e-06	0.000734362	protein_coding	ensembl_havana
ENSG00000074964	ARHGEF10L	69.636	-3.6956	0.765037	-4.83061	1.36113e-06	0.000190828	protein_coding	ensembl_havana
ENSG00000075391	RASAL2	43.1689	-1.59877	0.608017	-2.62947	0.0085517	0.0976674	protein_coding	ensembl_havana
ENSG00000076555	ACACB	37.1075	1.05068	0.3996	2.62934	0.00855513	0.0976674	protein_coding	ensembl_havana
ENSG00000077157	PPP1R12B	92.0726	1.12756	0.337754	3.33842	0.000842574	0.0217662	protein_coding	ensembl_havana
ENSG00000078246	TULP3	26.1393	2.48102	0.589663	4.20752	2.58189e-05	0.00163913	protein_coding	ensembl_havana
ENSG00000079215	SLC1A3	94.1555	-3.01781	0.596174	-5.06197	4.14951e-07	7.75671e-05	protein_coding	ensembl_havana
ENSG00000079308	TNS1	49.3188	-2.18285	0.586728	-3.72038	0.000198927	0.00765532	protein_coding	ensembl_havana
ENSG00000082397	EPB41L3	490.929	-1.44197	0.396926	-3.63286	0.000280298	0.00969802	protein_coding	ensembl_havana
ENSG00000085265	FCN1	443.448	-2.35599	0.427312	-5.51352	3.51724e-08	1.21381e-05	protein_coding	ensembl_havana
ENSG00000085449	WDFY1	371.947	-1.08762	0.35813	-3.03695	0.00238986	0.0447982	protein_coding	ensembl_havana
ENSG00000085491	SLC25A24	176.709	-1.238	0.359877	-3.44007	0.00058157	0.016895	protein_coding	ensembl_havana
ENSG00000085733	CTTN	30.3596	-2.90938	0.550046	-5.28935	1.22754e-07	2.66475e-05	protein_coding	ensembl_havana
ENSG00000086300	SNX10	398.006	-3.61032	0.764893	-4.72003	2.3581e-06	0.000271262	protein_coding	ensembl_havana
ENSG00000087076	HSD17B14	13.5172	-5.45495	1.32227	-4.12545	3.70011e-05	0.00218456	protein_coding	ensembl_havana
ENSG00000087086	FTL	15552.5	-1.85143	0.382316	-4.84268	1.281e-06	0.000181484	protein_coding	ensembl_havana
ENSG00000087253	LPCAT2	69.7222	-2.0032	0.610768	-3.2798	0.00103879	0.0247453	protein_coding	ensembl_havana
ENSG00000088035	ALG6	46.1545	1.01869	0.382641	2.66226	0.00776177	0.0922842	protein_coding	ensembl_havana
ENSG00000088827	SIGLEC1	138.197	-8.29211	1.98212	-4.18346	2.87107e-05	0.00178897	protein_coding	ensembl_havana
ENSG00000089041	P2RX7	77.2471	-1.98523	0.541462	-3.66642	0.000245968	0.00885156	protein_coding	ensembl_havana
ENSG00000089127	OAS1	144.603	-2.57478	0.829188	-3.10518	0.00190164	0.03803	protein_coding	ensembl_havana
ENSG00000089682	RBM41	31.2297	1.82675	0.534872	3.41531	0.000637096	0.017753	protein_coding	ensembl_havana
ENSG00000089692	LAG3	8.775	-2.53939	0.926154	-2.74186	0.00610915	0.0804432	protein_coding	ensembl_havana
ENSG00000090013	BLVRB	101.446	-1.54692	0.544402	-2.84151	0.00449003	0.067521	protein_coding	ensembl_havana
ENSG00000090104	RGS1	401.978	-1.87244	0.632237	-2.96161	0.00306036	0.0534927	protein_coding	ensembl_havana
ENSG00000090339	ICAM1	614.139	-3.03756	0.67635	-4.4911	7.0857e-06	0.000626458	protein_coding	ensembl_havana
ENSG00000090382	LYZ	5901.99	-2.47953	0.61234	-4.04927	5.13782e-05	0.00279959	protein_coding	ensembl_havana
ENSG00000090554	FLT3LG	64.8504	-1.12852	0.395769	-2.85146	0.0043519	0.0667159	protein_coding	ensembl_havana
ENSG00000090659	CD209	33.474	-4.1186	0.778439	-5.29084	1.21756e-07	2.66475e-05	protein_coding	ensembl_havana
ENSG00000091436	AC013461.1	66.5862	-1.39368	0.438603	-3.17754	0.0014853	0.0316478	protein_coding	ensembl_havana
ENSG00000093072	CECR1	309.097	-1.91062	0.524995	-3.63931	0.000273366	0.00955646	protein_coding	ensembl_havana
ENSG00000095066	HOOK2	21.5424	1.65741	0.587345	2.82187	0.00477439	0.0699302	protein_coding	ensembl_havana
ENSG00000095209	TMEM38B	97.2193	-1.33187	0.381776	-3.48861	0.000485536	0.014685	protein_coding	ensembl_havana
ENSG00000095380	NANS	106.522	-1.29878	0.30806	-4.216	2.48673e-05	0.00160138	protein_coding	ensembl_havana
ENSG00000095397	WHRN	28.2792	1.58209	0.56137	2.81826	0.00482849	0.0704288	protein_coding	ensembl_havana
ENSG00000095970	TREM2	16.7018	-2.30295	0.780323	-2.95128	0.00316459	0.0546755	protein_coding	ensembl_havana
ENSG00000096654	ZNF184	45.8428	1.65564	0.552611	2.99603	0.00273516	0.0496795	protein_coding	ensembl_havana
ENSG00000096968	JAK2	165.348	-1.21671	0.464196	-2.62112	0.0087642	0.098596	protein_coding	ensembl_havana
ENSG00000099250	NRP1	300.235	-1.59238	0.383359	-4.15375	3.27068e-05	0.00201005	protein_coding	ensembl_havana
ENSG00000099308	MAST3	75.4508	1.564	0.349872	4.4702	7.81459e-06	0.000669915	protein_coding	ensembl_havana
ENSG00000099377	HSD3B7	79.144	-3.96809	0.652018	-6.08587	1.15864e-09	8.20741e-07	protein_coding	ensembl_havana
ENSG00000099904	ZDHHC8	28.4418	1.43676	0.528077	2.72073	0.00651372	0.0836528	protein_coding	ensembl_havana
ENSG00000099910	KLHL22	39.3693	1.80126	0.461042	3.90693	9.34771e-05	0.00445168	protein_coding	ensembl_havana
ENSG00000099985	OSM	43.0829	-1.72561	0.618175	-2.79145	0.0052472	0.0737953	protein_coding	ensembl_havana
ENSG00000099998	GGT5	13.377	-5.13355	1.36697	-3.75542	0.000173053	0.00699435	protein_coding	ensembl_havana
ENSG00000100079	LGALS2	11.0055	-2.90656	1.05445	-2.75646	0.00584309	0.0781731	protein_coding	ensembl_havana
ENSG00000100084	HIRA	50.3176	1.55785	0.524289	2.97135	0.00296494	0.0522318	protein_coding	ensembl_havana
ENSG00000100097	LGALS1	206.275	-1.47728	0.468121	-3.15576	0.0016008	0.0332488	protein_coding	ensembl_havana
ENSG00000100300	TSPO	143.229	-1.47859	0.337376	-4.3826	1.1727e-05	0.000879918	protein_coding	ensembl_havana
ENSG00000100307	CBX7	120.684	1.46558	0.443723	3.30291	0.000956855	0.0234578	protein_coding	ensembl_havana
ENSG00000100324	TAB1	35.8069	2.27016	0.563391	4.02947	5.59037e-05	0.00299764	protein_coding	ensembl_havana
ENSG00000100336	APOL4	54.3241	-6.08607	1.37451	-4.42781	9.5193e-06	0.000758108	protein_coding	ensembl_havana
ENSG00000100342	APOL1	71.2012	-1.42297	0.524969	-2.71058	0.00671661	0.085282	protein_coding	ensembl_havana
ENSG00000100364	KIAA0930	467.606	-1.40842	0.344015	-4.09405	4.23894e-05	0.00243812	protein_coding	ensembl_havana
ENSG00000100365	NCF4	159.254	-2.3673	0.572468	-4.13524	3.54576e-05	0.00214002	protein_coding	ensembl_havana
ENSG00000100368	CSF2RB	435.416	-3.25153	0.730588	-4.45056	8.56448e-06	0.000707174	protein_coding	ensembl_havana
ENSG00000100504	PYGL	52.1275	-1.86179	0.550761	-3.38039	0.000723834	0.0194453	protein_coding	ensembl_havana
ENSG00000100600	LGMN	454.728	-2.60989	0.726823	-3.59082	0.000329638	0.0108474	protein_coding	ensembl_havana
ENSG00000100647	SUSD6	392.01	-1.29527	0.368182	-3.51801	0.000434791	0.013554	protein_coding	ensembl_havana
ENSG00000100902	PSMA6	328.675	-1.08832	0.263599	-4.12869	3.64841e-05	0.0021824	protein_coding	ensembl_havana
ENSG00000100911	PSME2	485.878	-1.51274	0.403061	-3.75314	0.000174631	0.00701598	protein_coding	ensembl_havana
ENSG00000100918	REC8	61.1635	-1.55821	0.573304	-2.71794	0.00656901	0.0839623	protein_coding	ensembl_havana
ENSG00000100926	TM9SF1	73.767	-1.10868	0.298901	-3.7092	0.000207916	0.00793653	protein_coding	ensembl_havana
ENSG00000100985	MMP9	2235.85	-1.80447	0.357239	-5.05115	4.39159e-07	8.09676e-05	protein_coding	ensembl_havana
ENSG00000100997	ABHD12	187.547	-2.11934	0.538979	-3.93214	8.41942e-05	0.00409477	protein_coding	ensembl_havana
ENSG00000101017	CD40	105.843	-2.9485	0.544152	-5.41853	6.00908e-08	1.61753e-05	protein_coding	ensembl_havana
ENSG00000101084	C20orf24	157.73	-1.09841	0.401246	-2.73749	0.00619102	0.0809766	protein_coding	ensembl_havana
ENSG00000101160	CTSZ	899.213	-2.42418	0.541935	-4.47319	7.7061e-06	0.000664849	protein_coding	ensembl_havana
ENSG00000101255	TRIB3	26.4514	1.85806	0.610782	3.0421	0.00234932	0.0441614	protein_coding	ensembl_havana
ENSG00000101307	SIRPB1	25.2892	-2.53767	0.914573	-2.77471	0.0055251	0.0756484	protein_coding	ensembl_havana
ENSG00000101336	HCK	388.394	-1.03183	0.373458	-2.7629	0.00572901	0.0772612	protein_coding	ensembl_havana
ENSG00000101347	SAMHD1	795.591	-1.63185	0.367579	-4.43947	9.01825e-06	0.000731184	protein_coding	ensembl_havana
ENSG00000101384	JAG1	44.5	-2.61848	0.722795	-3.62271	0.000291533	0.00998407	protein_coding	ensembl_havana
ENSG00000101439	CST3	117.554	-3.15272	0.831956	-3.78953	0.00015093	0.00632826	protein_coding	ensembl_havana
ENSG00000101546	RBFA	18.7616	1.4216	0.506953	2.80421	0.005044	0.0719145	protein_coding	ensembl_havana
ENSG00000101916	TLR8	259.968	-3.50734	0.808305	-4.33912	1.43052e-05	0.00101334	protein_coding	ensembl_havana
ENSG00000101986	ABCD1	57.6007	-2.00756	0.531602	-3.77644	0.000159088	0.00657302	protein_coding	ensembl_havana
ENSG00000102032	RENBP	67.5663	-1.80216	0.51898	-3.4725	0.000515639	0.0154222	protein_coding	ensembl_havana
ENSG00000102524	TNFSF13B	99.9399	-2.36155	0.543602	-4.34426	1.39748e-05	0.00099517	protein_coding	ensembl_havana
ENSG00000102575	ACP5	603.801	-4.42281	0.62681	-7.05607	1.71278e-12	1.01786e-08	protein_coding	ensembl_havana
ENSG00000102794	ACOD1	20.6563	-8.65341	1.96726	-4.39872	1.08891e-05	0.000837468	protein_coding	ensembl_havana
ENSG00000103064	SLC7A6	195.363	1.14153	0.399952	2.85415	0.00431515	0.0663745	protein_coding	ensembl_havana
ENSG00000103187	COTL1	270.037	-1.37739	0.2569	-5.36158	8.24983e-08	2.04106e-05	protein_coding	ensembl_havana
ENSG00000103313	MEFV	46.2159	-3.40417	0.862624	-3.9463	7.9368e-05	0.0039002	protein_coding	ensembl_havana
ENSG00000103381	CPPED1	73.0892	-1.43149	0.389082	-3.67914	0.000234018	0.00855977	protein_coding	ensembl_havana
ENSG00000103642	LACTB	157.42	-1.30171	0.335608	-3.87865	0.000105039	0.00484152	protein_coding	ensembl_havana
ENSG00000103811	CTSH	626.789	-2.12625	0.460467	-4.61759	3.88226e-06	0.000401933	protein_coding	ensembl_havana
ENSG00000103855	CD276	31.1707	-3.14264	0.717692	-4.37881	1.19326e-05	0.000887301	protein_coding	ensembl_havana
ENSG00000103966	EHD4	150.417	-1.40127	0.388847	-3.60364	0.000313786	0.0104439	protein_coding	ensembl_havana
ENSG00000104093	DMXL2	1024.03	-2.09059	0.393002	-5.31954	1.04028e-07	2.41399e-05	protein_coding	ensembl_havana
ENSG00000104320	NBN	313.955	-1.53295	0.398567	-3.84615	0.000119989	0.00531226	protein_coding	ensembl_havana
ENSG00000104325	DECR1	67.4413	-1.03107	0.309787	-3.32832	0.000873725	0.0220652	protein_coding	ensembl_havana
ENSG00000104635	SLC39A14	41.8952	1.58417	0.493902	3.20747	0.0013391	0.0294027	protein_coding	ensembl_havana
ENSG00000104763	ASAH1	709.237	-1.98156	0.41501	-4.77473	1.79948e-06	0.000230067	protein_coding	ensembl_havana
ENSG00000104870	FCGRT	334.735	-2.16001	0.400108	-5.39857	6.71732e-08	1.73862e-05	protein_coding	ensembl_havana
ENSG00000104903	LYL1	23.0472	-1.34657	0.513259	-2.62358	0.00870122	0.0983111	protein_coding	ensembl_havana
ENSG00000104951	IL4I1	129.712	-3.85404	0.848693	-4.54114	5.59499e-06	0.000526594	protein_coding	ensembl_havana
ENSG00000104972	LILRB1	156.861	-1.85799	0.681791	-2.72517	0.00642691	0.0830939	protein_coding	ensembl_havana
ENSG00000105136	ZNF419	53.2192	1.50551	0.567621	2.65231	0.00799426	0.0939692	protein_coding	ensembl_havana
ENSG00000105204	DYRK1B	16.2581	1.87976	0.6524	2.8813	0.00396037	0.0628568	protein_coding	ensembl_havana
ENSG00000105223	PLD3	588.922	-2.01463	0.453064	-4.44669	8.72047e-06	0.000715663	protein_coding	ensembl_havana
ENSG00000105355	PLIN3	88.7545	-1.2499	0.36313	-3.44202	0.000577394	0.0168207	protein_coding	ensembl_havana
ENSG00000105429	MEGF8	44.9686	1.08762	0.365897	2.97247	0.0029541	0.0522318	protein_coding	ensembl_havana
ENSG00000105609	LILRB5	15.8975	-5.58032	1.63705	-3.40876	0.000652579	0.0181468	protein_coding	ensembl_havana
ENSG00000105928	DFNA5	58.4387	-1.67084	0.506597	-3.29816	0.000973218	0.0236436	protein_coding	ensembl_havana
ENSG00000105967	TFEC	199.722	-2.17452	0.502957	-4.32347	1.53597e-05	0.0010656	protein_coding	ensembl_havana
ENSG00000106066	CPVL	87.0045	-5.63018	1.28241	-4.39032	1.13185e-05	0.000855816	protein_coding	ensembl_havana
ENSG00000106266	SNX8	56.5627	-1.40386	0.434257	-3.23279	0.00122587	0.0276838	protein_coding	ensembl_havana
ENSG00000106366	SERPINE1	23.5127	-2.60779	0.791818	-3.29342	0.000989769	0.0239162	protein_coding	ensembl_havana
ENSG00000106479	ZNF862	83.9116	1.06156	0.380521	2.78976	0.00527467	0.0738373	protein_coding	ensembl_havana
ENSG00000106565	TMEM176B	217.463	-7.3654	1.09378	-6.73391	1.65162e-11	2.22291e-08	protein_coding	ensembl_havana
ENSG00000107249	GLIS3	34.1629	2.25541	0.814923	2.76764	0.00564646	0.0767332	protein_coding	ensembl_havana
ENSG00000107551	RASSF4	199.142	-1.69048	0.496965	-3.40161	0.000669904	0.0184759	protein_coding	ensembl_havana
ENSG00000107798	LIPA	397.45	-1.91883	0.4409	-4.35207	1.34856e-05	0.000970604	protein_coding	ensembl_havana
ENSG00000108306	FBXL20	139.884	1.16567	0.318956	3.65465	0.000257537	0.00914564	protein_coding	ensembl_havana
ENSG00000108557	RAI1	42.2662	1.20912	0.445706	2.71281	0.00667148	0.0847889	protein_coding	ensembl_havana
ENSG00000108679	LGALS3BP	169.976	-2.54286	0.840378	-3.02585	0.00247932	0.0460264	protein_coding	ensembl_havana
ENSG00000108688	CCL7	195.288	-4.661	0.881882	-5.28528	1.25511e-07	2.68135e-05	protein_coding	ensembl_havana
ENSG00000108691	CCL2	3117.19	-4.24751	0.725193	-5.85707	4.71099e-09	2.43866e-06	protein_coding	ensembl_havana
ENSG00000108700	CCL8	1371.71	-10.9592	1.96582	-5.57488	2.47695e-08	9.26036e-06	protein_coding	ensembl_havana
ENSG00000108828	VAT1	219.989	-1.42702	0.457849	-3.11679	0.00182831	0.0368923	protein_coding	ensembl_havana
ENSG00000108840	HDAC5	117.138	1.29064	0.336908	3.83083	0.000127711	0.00556265	protein_coding	ensembl_havana
ENSG00000108861	DUSP3	195.161	-1.34871	0.430889	-3.13007	0.00174762	0.0355998	protein_coding	ensembl_havana
ENSG00000108932	SLC16A6	93.6154	-1.62089	0.397544	-4.07726	4.55696e-05	0.00256206	protein_coding	ensembl_havana
ENSG00000108950	FAM20A	25.542	-5.8615	1.49338	-3.92498	8.67386e-05	0.00418428	protein_coding	ensembl_havana
ENSG00000109063	MYH3	18.5677	1.76627	0.616896	2.86316	0.00419439	0.0655208	protein_coding	ensembl_havana
ENSG00000109099	PMP22	120.501	-3.1352	0.815597	-3.84406	0.000121016	0.00534019	protein_coding	ensembl_havana
ENSG00000109436	TBC1D9	169.411	-1.03545	0.320914	-3.22655	0.00125291	0.0280115	protein_coding	ensembl_havana
ENSG00000109466	KLHL2	76.8396	1.14869	0.37563	3.05803	0.00222797	0.0430136	protein_coding	ensembl_havana
ENSG00000109743	BST1	27.464	-3.57953	0.891821	-4.01373	5.97656e-05	0.00316687	protein_coding	ensembl_havana
ENSG00000109861	CTSC	568.752	-2.71967	0.670309	-4.05734	4.96356e-05	0.00273789	protein_coding	ensembl_havana
ENSG00000110057	UNC93B1	165.418	-2.45057	0.508207	-4.82199	1.42133e-06	0.000197213	protein_coding	ensembl_havana
ENSG00000110079	MS4A4A	27.0678	-6.05869	1.77985	-3.40404	0.000663966	0.0184136	protein_coding	ensembl_havana
ENSG00000110092	CCND1	13.8563	-3.49631	0.914055	-3.82505	0.000130744	0.00565815	protein_coding	ensembl_havana
ENSG00000110446	SLC15A3	182.934	-2.67722	0.555809	-4.8168	1.45881e-06	0.000198324	protein_coding	ensembl_havana
ENSG00000110651	CD81	273.384	-1.37794	0.358629	-3.84224	0.000121917	0.00536233	protein_coding	ensembl_havana
ENSG00000110880	CORO1C	345.068	-1.64116	0.383929	-4.27465	1.91439e-05	0.00128188	protein_coding	ensembl_havana
ENSG00000110921	MVK	17.635	2.17648	0.828316	2.6276	0.00859891	0.0977472	protein_coding	ensembl_havana
ENSG00000111012	CYP27B1	23.7256	-2.47489	0.741531	-3.33754	0.000845223	0.0217928	protein_coding	ensembl_havana
ENSG00000111052	LIN7A	7.40365	-4.98435	1.77638	-2.80591	0.00501746	0.0718717	protein_coding	ensembl_havana
ENSG00000111229	ARPC3	504.524	-1.08017	0.28025	-3.8543	0.000116059	0.0051723	protein_coding	ensembl_havana
ENSG00000111275	ALDH2	123.54	-1.84778	0.554612	-3.33167	0.000863273	0.0220053	protein_coding	ensembl_havana
ENSG00000111321	LTBR	58.6217	-2.18273	0.545243	-4.00323	6.24825e-05	0.0032595	protein_coding	ensembl_havana
ENSG00000111331	OAS3	478.114	-2.71224	0.845854	-3.20651	0.00134354	0.0294027	protein_coding	ensembl_havana
ENSG00000111424	VDR	86.857	-2.06593	0.504597	-4.09421	4.23603e-05	0.00243812	protein_coding	ensembl_havana
ENSG00000111554	MDM1	47.1975	1.30352	0.45317	2.87644	0.00402193	0.0634597	protein_coding	ensembl_havana
ENSG00000111671	SPSB2	13.3191	1.97993	0.734959	2.69393	0.00706156	0.0878779	protein_coding	ensembl_havana
ENSG00000111728	ST8SIA1	67.1314	-1.28378	0.475995	-2.69705	0.00699571	0.0875862	protein_coding	ensembl_havana
ENSG00000111729	CLEC4A	40.8791	-2.675	0.718577	-3.72264	0.000197147	0.0076467	protein_coding	ensembl_havana
ENSG00000111817	DSE	301.698	-1.57109	0.459635	-3.41813	0.00063054	0.017695	protein_coding	ensembl_havana
ENSG00000111961	SASH1	39.6494	-2.94311	0.860248	-3.42123	0.000623378	0.0175892	protein_coding	ensembl_havana
ENSG00000112116	IL17F	6.13205	-6.44469	1.99859	-3.22461	0.00126144	0.0281088	protein_coding	ensembl_havana
ENSG00000112149	CD83	435.343	-1.62249	0.38946	-4.16599	3.10006e-05	0.00191393	protein_coding	ensembl_havana
ENSG00000112303	VNN2	43.6024	1.48495	0.553765	2.68156	0.00732797	0.0888021	protein_coding	ensembl_havana
ENSG00000112394	SLC16A10	31.9856	2.48573	0.724291	3.43195	0.000599266	0.0171973	protein_coding	ensembl_havana
ENSG00000112667	DNPH1	63.7841	-1.1401	0.337066	-3.38244	0.000718457	0.0193394	protein_coding	ensembl_havana
ENSG00000113070	HBEGF	59.1326	-1.66732	0.408823	-4.07835	4.53571e-05	0.00256206	protein_coding	ensembl_havana
ENSG00000113269	RNF130	389.525	-1.27789	0.404214	-3.16141	0.00157007	0.0328779	protein_coding	ensembl_havana
ENSG00000113273	ARSB	141.526	-1.47849	0.367394	-4.02427	5.71524e-05	0.00305244	protein_coding	ensembl_havana
ENSG00000113638	TTC33	34.0123	1.39064	0.495896	2.80429	0.00504271	0.0719145	protein_coding	ensembl_havana
ENSG00000114013	CD86	146.334	-2.21314	0.585186	-3.78194	0.000155612	0.00650428	protein_coding	ensembl_havana
ENSG00000114251	WNT5A	26.1025	3.02533	0.990426	3.05458	0.00225378	0.0431703	protein_coding	ensembl_havana
ENSG00000114374	USP9Y	182.947	-1.4624	0.483398	-3.02525	0.00248429	0.0460551	protein_coding	ensembl_havana
ENSG00000114405	C3orf14	5.74092	-3.12226	1.17408	-2.65932	0.00782985	0.0929295	protein_coding	ensembl_havana
ENSG00000114450	GNB4	171.315	-1.99973	0.537535	-3.72019	0.000199076	0.00765532	protein_coding	ensembl_havana
ENSG00000114573	ATP6V1A	373.818	-1.05303	0.298325	-3.5298	0.00041588	0.0131085	protein_coding	ensembl_havana
ENSG00000114737	CISH	128.478	-2.33842	0.735103	-3.18109	0.00146724	0.0314954	protein_coding	ensembl_havana
ENSG00000114767	RRP9	35.2912	-1.17531	0.378899	-3.1019	0.00192286	0.0383404	protein_coding	ensembl_havana
ENSG00000115008	IL1A	94.867	1.88811	0.66018	2.85999	0.00423655	0.0656989	protein_coding	ensembl_havana
ENSG00000115009	CCL20	21.5386	3.31505	1.2019	2.75817	0.00581251	0.0780749	protein_coding	ensembl_havana
ENSG00000115084	SLC35F5	88.0366	1.00333	0.382813	2.62094	0.00876881	0.098596	protein_coding	ensembl_havana
ENSG00000115107	STEAP3	30.5819	-2.96114	0.934414	-3.16898	0.00152975	0.0323217	protein_coding	ensembl_havana
ENSG00000115129	TP53I3	14.5762	-2.86684	0.811723	-3.53179	0.000412751	0.0130711	protein_coding	ensembl_havana
ENSG00000115159	GPD2	185.399	-1.40839	0.48053	-2.93091	0.00337969	0.0569894	protein_coding	ensembl_havana
ENSG00000115271	GCA	56.8102	-1.18464	0.445546	-2.65885	0.00784083	0.0929778	protein_coding	ensembl_havana
ENSG00000115318	LOXL3	10.1045	-3.20548	0.935601	-3.42611	0.000612281	0.0173854	protein_coding	ensembl_havana
ENSG00000115355	CCDC88A	285.019	-1.17431	0.362434	-3.24006	0.00119503	0.0271687	protein_coding	ensembl_havana
ENSG00000115415	STAT1	3587.8	-2.11226	0.439673	-4.80417	1.55396e-06	0.000209086	protein_coding	ensembl_havana
ENSG00000115590	IL1R2	8.13379	-2.97356	1.01486	-2.93001	0.00338955	0.0569894	protein_coding	ensembl_havana
ENSG00000115828	QPCT	37.2195	-2.69421	0.533733	-5.04787	4.46762e-07	8.12564e-05	protein_coding	ensembl_havana
[truncated: 692 more rows]

## Sheet: S6 ADNTvsCTRNT-ADNTvsADHfnBDC 
Common DEG gene AD NT vs CTR NT and AD NT vs AD BDC-HFn (396)		Down regulated in both (111) AD vs CTR that AD vs AD-BDC		Down-regulated in AD vs CTR and up-regulated in AD vs AD-BDC (11)		Up-regulated in AD vs CTR and down-regulated in AD vs AD-BDC (274)
[truncated: 396 more rows]
